# Supplementary material for: Fruit load induces changes in global gene expression and in abscisic acid (ABA) and indole acetic acid (IAA) homeostasis in citrus buds
Source: J Exp Bot. 2014 Apr 4;65(12):3029–44. doi: 10.1093/jxb/eru148 (PMC4071824; doi:10.1093/jxb/eru148)
Supplement: Supplementary Data [file supp_eru148_jexbot114504_file001.xlsx]

## Sheet: ON 0w. OFF 0w
locus	sample_1	sample_2	status	value_1	value_2	log2(fold_change)	Fold change	test_stat	p_value	q_value	significant		description	Affymetrix_ID
Cs2g11620.1:3-1238	on_0_week	off_0_week	OK	14.6227	0.0788654	-7.5346	185.413	3.19488	0.00139887	0.03192	yes	ID=Cs2g11620.1	Info=Putative%20uncharacterized%20protein%20Sb02g006960%3BZinc%20transporter%205%3B%20Fe(2+)%20transport%20protein%202%3B%20Probable%20zinc%20transporter%208%3B%20Fe(2+)%20transport%20protein%203%2C%20chloroplastic%3B%20Zinc%20transporter%204%2C%20chloroplastic%3B%20Zinc-regulated%20transporter%201	Cit.28305.1.S1_at
Cs4g16770.1:0-2159	on_0_week	off_0_week	OK	107.459	0.713888	-7.23387	150.526	11.9421	0	0	yes	ID=Cs4g16770.1	Info=Probable%20sulfate%20transporter%203.5%3B%20Sulfate%20transporter%203.1%3B%20High%20affinity%20sulfate%20transporter%202%3B%20Low%20affinity%20sulfate%20transporter%203%3B%20Early%20nodulin-70%3B%20Sulfate%20transporter%204.1%2C%20chloroplastic%3BSulfate/bicarbonate/oxalate%20exchanger%20and%20transporter%20sat-1	Cit.20694.1.S1_s_at	Cit.6737.1.S1_at
Cs4g17240.1:0-240	on_0_week	off_0_week	OK	593.665	6.32002	-6.55358	93.9343	5.66434	1.4759e-08	2.04653e-06	yes
Cs6g16750.1:0-2216	on_0_week	off_0_week	OK	96.1747	1.17957	-6.34932	81.5334	13.1239	0	0	yes	ID=Cs6g16750.1	Info=Putative%20proton-dependent%20oligopeptide%20transporter%20(POT)%3BProbable%20nitrite%20transporter%20At1g68570%3B%20Peptide%20transporter%20PTR2%3B%20Probable%20peptide/nitrate%20transporter%20At1g62200%3B%20Nitrate%20transporter%201.7%3B%20Probable%20peptide%20transporter%20At1g52190%3B%20Putative%20peptide/nitrate%20transporter%20At2g37900%3B%20Nitrate%20excretion%20transporter%201%3B%20P…	Cit.24213.1.S1_s_at	Cit.24213.1.S1_at
Cs5g06310.1:0-1886	on_0_week	off_0_week	OK	4.99497	0.0643623	-6.27812	77.6073	3.05641	0.00224008	0.0451997	yes	ID=Cs5g06310.1	Info=Cytochrome%20P450%20monooxygenase%20CYP83E8%3BCytochrome%20P450%2071A1%3B%20Premnaspirodiene%20oxygenase%3B%20Cytochrome%20P450%2071D11%20(Fragment)%3B%20Indoleacetaldoxime%20dehydratase%3B%20Germacrene%20A%20oxidase%3B%205-epiaristolochene%201%2C3-dihydroxylase%3B%20(+)-menthofuran%20synthase%3B%20Psoralen%20synthase%3B%20Psoralen%20synthase%20(Fragment)%3B%204-hydroxyphenylacetaldehyde%20o…	Cit.5920.1.S1_at	Cit.5920.1.S1_s_at
Cs5g25860.1:136-827	on_0_week	off_0_week	OK	45.6071	1.30234	-5.13008	35.0193	5.84948	4.93116e-09	7.84054e-07	yes	ID=Cs5g25860.1	Info=3'-N-debenzoyl-2'-deoxytaxol%20N-benzoyltransferase%2C%20putative%3BVinorine%20synthase%3B%20Salutaridinol%207-O-acetyltransferase%3B%20BAHD%20acyltransferase%20At5g47980
Cs7g18970.1:1-1487	on_0_week	off_0_week	OK	26.0699	0.777896	-5.06667	33.5135	7.10254	1.2248e-12	4.05714e-10	yes	ID=Cs7g18970.1	Info=Polygalacturonase-inhibiting%20protein%20(Fragment)%3BPolygalacturonase%20inhibitor%3B%20DNA-damage-repair/toleration%20protein%20DRT100%3B%20Leucine-rich%20repeat%20receptor-like%20protein%20kinase%20PEPR1%3B%20LRR%20receptor-like%20serine/threonine-protein%20kinase%20FLS2%3B%20LRR%20receptor-like%20serine/threonine-protein%20kinase%20ERECTA%3B%20Probable%20LRR%20receptor-like%20serine/thre…	Cit.2559.1.S1_s_at
Cs4g17230.1:3-647	on_0_week	off_0_week	OK	240.311	7.28397	-5.04403	32.9917	10.9349	0	0	yes			Cit.5456.1.S1_at
Cs3g23860.1:0-669	on_0_week	off_0_week	OK	25.8448	0.861158	-4.90745	30.0116	4.49728	6.88269e-06	0.000443655	yes
orange1.1t01972.1:0-1216	on_0_week	off_0_week	OK	7.45457	0.258922	-4.84753	28.7907	3.59679	0.000322166	0.0103833	yes	ID=orange1.1t01972.1	Info=UDP-glucoronosyl/UDP-glucosyl%20transferase%20family%20protein%3BUDP-glycosyltransferase%2073C2%3B%20Anthocyanin%203'-O-beta-glucosyltransferase%3B%20UDP-glucosyl%20transferase%2073B2%3B%20Abscisate%20beta-glucosyltransferase%3B%20Anthocyanidin%203-O-glucosyltransferase%204%20(Fragment)%3B%20Zeatin%20O-glucosyltransferase%3B%20Zeatin%20O-xylosyltransferase
orange1.1t01629.1:9-1133	on_0_week	off_0_week	OK	201.728	7.22594	-4.80308	27.9172	10.6855	0	0	yes	ID=orange1.1t01629.1	Info=Probable%20NAD(P)H-dependent%20oxidoreductase%201%3B%20NAD(P)H-dependent%206'-deoxychalcone%20synthase%3B%20Aldo-keto%20reductase%20family%204%20member%20C10%3B%20Aldose%20reductase%3B%20Aldose%20reductase%20B%3B%20NADP-dependent%20D-sorbitol-6-phosphate%20dehydrogenase%3B%20Dihydrodiol%20dehydrogenase%203%3B%20Alcohol%20dehydrogenase%20[NADP+]%20A%3B%20Prostaglandin%20F%20synthase%201%3B%20…	Cit.4069.1.S1_x_at
Cs2g08650.1:0-2948	on_0_week	off_0_week	OK	341.318	12.7678	-4.74053	26.7326	11.4304	0	0	yes	ID=Cs2g08650.1	Info=Germanicol%20synthase%3B%20Beta-amyrin%20synthase%3B%20Camelliol%20C%20synthase%3B%20Amyrin%20synthase%20LUP2%3B%20Lupeol%20synthase%3B%20Isomultiflorenol%20synthase%3B%20Taraxerol%20synthase%3B%20Pentacyclic%20triterpene%20synthase%206%3B%20Baruol%20synthase%3B%20Arabidiol%20synthase%3B%20Probable%20pentacyclic%20triterpene%20synthase%203%3B%20Thalianol%20synthase%3B%20Putative%20pentacycli…	Cit.12845.1.S1_at	Cit.30730.1.S1_at
Cs9g03580.1:0-795	on_0_week	off_0_week	OK	179.318	7.59579	-4.56117	23.6074	9.07008	0	0	yes	ID=Cs9g03580.1	Info=Putative%20PR-10%20type%20pathogenesis-related%20protein%3BMajor%20allergen%20Pru%20ar%201%3B%20Pathogenesis-related%20protein%20STH-2%3B%20Major%20allergen%20Pru%20av%201%3B%20Major%20pollen%20allergen%20Bet%20v%201-A%3B%20Major%20allergen%20Mal%20d%201%3B%20Major%20allergen%20Pyr%20c%201%3B%20Major%20pollen%20allergen%20Cor%20a%201%20isoforms%205%2C%206%2C%2011%20and%2016%3B%20Major%20poll…	Cit.4708.1.S1_at
Cs6g17140.1:0-1510	on_0_week	off_0_week	OK	238.897	10.3856	-4.52373	23.0027	10.7836	0	0	yes	ID=Cs6g17140.1	Info=3'-N-debenzoyl-2'-deoxytaxol%20N-benzoyltransferase%2C%20putative%3BVinorine%20synthase%3B%20Salutaridinol%207-O-acetyltransferase	Cit.2586.1.S1_s_at
Cs5g18970.1:172-1354	on_0_week	off_0_week	OK	91.2413	4.01816	-4.50508	22.7072	8.73785	0	0	yes	ID=Cs5g18970.1	Info=Dihydroflavonol-4-reductase%3B%20Bifunctional%20dihydroflavonol%204-reductase/flavanone%204-reductase%3B%20Putative%20dihydroflavonol-4-reductase%3BPutative%20uncharacterized%20protein%20Sb02g038520
Cs5g20040.1:2-981	on_0_week	off_0_week	OK	122.803	5.71241	-4.42611	21.4977	8.98483	0	0	yes	ID=Cs5g20040.1	Info=2-oxoglutarate%20(2OG)%20and%20Fe(II)-dependent%20oxygenase-like%20protein
Cs2g01910.1:3-1862	on_0_week	off_0_week	OK	412.193	20.2591	-4.34668	20.3461	10.654	0	0	yes	ID=Cs2g01910.1	Info=Cytochrome%20P450%2071D8%3B%20Premnaspirodiene%20oxygenase%3B%205-epiaristolochene%201%2C3-dihydroxylase%3B%20Germacrene%20A%20oxidase%3B%20Amorpha-4%2C11-diene%20C-12%20oxidase%3B%20Cytochrome%20P450%2071D11%20(Fragment)%3B%20Tabersonine%2016-hydroxylase%20(Fragment)%3B%20Psoralen%20synthase%20(Fragment)%3B%20Psoralen%20synthase%3B%20Angelicin%20synthase%20(Fragment)%3BCytochrome%20P450-dep…	Cit.2994.1.S1_s_at	Cit.2993.1.S1_at
Cs5g25860.1:900-1706	on_0_week	off_0_week	OK	55.6096	2.88996	-4.26621	19.2423	7.54974	4.35207e-14	1.85352e-11	yes	ID=Cs5g25860.1	Info=3'-N-debenzoyl-2'-deoxytaxol%20N-benzoyltransferase%2C%20putative%3BVinorine%20synthase%3B%20Salutaridinol%207-O-acetyltransferase%3B%20BAHD%20acyltransferase%20At5g47980
Cs3g17780.1:0-1256	on_0_week	off_0_week	OK	6.68126	0.35714	-4.22556	18.7077	3.70659	0.000210068	0.00746461	yes	ID=Cs3g17780.1	Info=Transcription%20factor%20bHLH96%3B%20Transcription%20factor%20FAMA%3B%20Transcription%20factor%20MUTE%3B%20Transcription%20factor%20SPEECHLESS%3BHelix-loop-helix%20DNA-binding%20domain%20containing%20protein%2C%20expressed	Cit.7304.1.S1_at
Cs4g17505.1:0-683	on_0_week	off_0_week	OK	82.1554	4.41261	-4.21865	18.6183	4.97155	6.64185e-07	5.86697e-05	yes	ID=Cs4g17505.1	Info=Putative%20uncharacterized%20protein%20Sb03g024900	Cit.30225.1.S1_at
Cs9g16450.1:0-1288	on_0_week	off_0_week	OK	132.718	7.39559	-4.16556	17.9456	9.78595	0	0	yes	ID=Cs9g16450.1	Info=Carboxylesterase%201%3B%20Probable%20carboxylesterase%20120%3B%20Gibberellin%20receptor%20GID1C%3B%20Hormone-sensitive%20lipase%3B%20Lipase%202%3B%20AB%20hydrolase%20superfamily%20protein%20B1A11.02%3BPutative%20uncharacterized%20protein%20Sb01g040930
Cs2g25720.1:0-1846	on_0_week	off_0_week	OK	3.84761	0.24694	-3.96173	15.5812	3.51158	0.000445456	0.0131162	yes	ID=Cs2g25720.1	Info=Hydroxycinnamoyl%20CoA%20shikimate/quinate%20hydroxycinnamoyltransferase-like%20protein%20(Fragment)%3BOmega-hydroxypalmitate%20O-feruloyl%20transferase%3B%20Benzyl%20alcohol%20O-benzoyltransferase%3B%20Hydroxycinnamoyl-Coenzyme%20A%20shikimate/quinate%20hydroxycinnamoyltransferase%3B%2013-hydroxylupanine%20O-tigloyltransferase%3B%20(Z)-3-hexen-1-ol%20acetyltransferase%3B%20Anthranilate%20N-…	Cit.15542.1.S1_at
Cs4g09010.1:0-1863	on_0_week	off_0_week	OK	369.012	24.1482	-3.93368	15.2811	10.2898	0	0	yes	ID=Cs4g09010.1	Info=Cytochrome%20P450-dependent%20monooxygenase-like%20protein%3BCytochrome%20P450%2071D11%20(Fragment)%3B%20Cytochrome%20P450%2071D8%3B%20Premnaspirodiene%20oxygenase%3B%205-epiaristolochene%201%2C3-dihydroxylase%3B%20Tabersonine%2016-hydroxylase%20(Fragment)%3B%20Germacrene%20A%20oxidase%3B%20Amorpha-4%2C11-diene%20C-12%20oxidase%3B%20Psoralen%20synthase%20(Fragment)%3B%204-hydroxyphenylacetal…	Cit.1814.1.S1_s_at
Cs7g03760.1:0-978	on_0_week	off_0_week	OK	5.84467	0.411656	-3.82761	14.1979	3.08619	0.00202739	0.0420463	yes	ID=Cs7g03760.1	Info=Ribonuclease%203%3B%20Extracellular%20ribonuclease%20LE%3B%20Intracellular%20ribonuclease%20LX%3B%20Ribonuclease%20DdI%3B%20Ribonuclease%20MC%3B%20Ribonuclease%20Oy%3B%20Ribonuclease-like%20storage%20protein%3B%20Ribonuclease%20Phyb%3B%20Ribonuclease%20M%3BPutative%20uncharacterized%20protein%20Sb07g021330	Cit.7811.1.S1_at
Cs4g09520.1:0-1352	on_0_week	off_0_week	OK	21.1641	1.49441	-3.82398	14.1623	3.5833	0.000339275	0.0108178	yes	ID=Cs4g09520.1	Info=Long-chain-alcohol%20O-fatty-acyltransferase%20family%20protein%20(Fragment)%3BProbable%20long-chain-alcohol%20O-fatty-acyltransferase%205%3B%20Long-chain-alcohol%20O-fatty-acyltransferase%3B%20Putative%20long-chain-alcohol%20O-fatty-acyltransferase%2010%3B%20Acyl-CoA--sterol%20O-acyltransferase%201	Cit.15913.1.S1_at
Cs5g20010.1:0-1298	on_0_week	off_0_week	OK	195.051	13.8188	-3.81915	14.1149	9.47484	0	0	yes	ID=Cs5g20010.1	Info=Probable%20iron/ascorbate%20oxidoreductase%20DDB_G0283291%3B2-oxoglutarate%20(2OG)%20and%20Fe(II)-dependent%20oxygenase-like%20protein	Cit.29148.1.S1_at
Cs1g05840.1:7-1586	on_0_week	off_0_week	OK	74.6931	5.37317	-3.79713	13.9011	8.24853	2.22045e-16	1.10328e-13	yes	ID=Cs1g05840.1	Info=3'-N-debenzoyl-2'-deoxytaxol%20N-benzoyltransferase%2C%20putative%3BSalutaridinol%207-O-acetyltransferase%3B%20Vinorine%20synthase%3B%20BAHD%20acyltransferase%20At5g47980%3B%20Deacetylvindoline%20O-acetyltransferase%3B%20Benzyl%20alcohol%20O-benzoyltransferase	Cit.27992.1.S1_s_at
Cs3g21075.1:0-298	on_0_week	off_0_week	OK	232.24	17.0318	-3.76931	13.6356	6.65617	2.81062e-11	6.99642e-09	yes			Cit.7483.1.S1_at
Cs5g01150.1:0-1251	on_0_week	off_0_week	OK	16.1227	1.19322	-3.75617	13.512	5.73473	9.7668e-09	1.38654e-06	yes	ID=Cs5g01150.1	Info=Auxin-induced%20protein%205NG4%3BNodulin%20MtN21%20/EamA-like%20transporter%20family%20protein	Cit.27809.1.S1_at
Cs1g09250.1:8-1607	on_0_week	off_0_week	OK	218.226	16.1602	-3.75531	13.504	9.72436	0	0	yes	ID=Cs1g09250.1	Info=Cytochrome%20P450%20716B1%3B%20Taxadiene%205-alpha%20hydroxylase%3B%20Taxane%2013-alpha-hydroxylase%3B%20Abscisic%20acid%208'-hydroxylase%203%3BCytochrome%20P450%2C%20family%20716%2C%20subfamily%20A%2C%20polypeptide%201	Cit.14829.1.S1_at
Cs5g35070.1:0-1251	on_0_week	off_0_week	OK	32.8748	2.47036	-3.73419	13.3077	7.73514	1.04361e-14	4.60928e-12	yes	ID=Cs5g35070.1	Info=S-adenosyl-L-methionine:norcoclaurine%206-O-methyltransferase%3B(RS)-norcoclaurine%206-O-methyltransferase%3B%203'-hydroxy-N-methyl-(S)-coclaurine%204'-O-methyltransferase%3B%20Quercetin%203-O-methyltransferase%201%3B%20Caffeic%20acid%203-O-methyltransferase%201%3B%20Tabersonine%2016-O-methyltransferase%3B%20(Iso)eugenol%20O-methyltransferase%3B%20Bergaptol%20O-methyltransferase%3B%20Caffeic…	Cit.4325.1.S1_s_at
Cs2g19590.1:15-2072	on_0_week	off_0_week	OK	205.339	15.814	-3.69874	12.9847	9.73506	0	0	yes	ID=Cs2g19590.1	Info=Premnaspirodiene%20oxygenase%3B%20Cytochrome%20P450%2071D7%3B%20Germacrene%20A%20oxidase%3B%205-epiaristolochene%201%2C3-dihydroxylase%3B%20Cytochrome%20P450%2071D11%20(Fragment)%3B%20Tabersonine%2016-hydroxylase%20(Fragment)%3B%20Amorpha-4%2C11-diene%20C-12%20oxidase%3B%20Psoralen%20synthase%20(Fragment)%3B%202-methylbutanal%20oxime%20monooxygenase%3B%20Angelicin%20synthase%20(Fragment)%3B%…	Cit.11552.1.S1_s_at
Cs1g05680.1:2-2084	on_0_week	off_0_week	OK	5.00481	0.388331	-3.68796	12.888	4.3307	1.48637e-05	0.000852162	yes	ID=Cs1g05680.1	Info=Phage%20head-tail%20adaptor%20family%20protein%2C%20expressed
Cs4g03390.1:229-2294	on_0_week	off_0_week	OK	13.299	1.0572	-3.653	12.5795	6.78535	1.15807e-11	3.13864e-09	yes	ID=Cs4g03390.1	Info=Probable%20mitochondrial%20chaperone%20BCS1-B%3B%20Mitochondrial%20chaperone%20BCS1%3B%20Putative%20AAA%20family%20ATPase%20L572%3B%20ATP-dependent%20zinc%20metalloprotease%20FtsH%3BCell%20Division%20Protein%20AAA%20ATPase%20family%2C%20putative%2C%20expressed
Cs4g08530.1:2-689	on_0_week	off_0_week	OK	17.3462	1.41113	-3.6197	12.2924	4.18082	2.90457e-05	0.00148448	yes	ID=Cs4g08530.1	Info=Glucan%20endo-1%2C3-beta-glucosidase%20(Ec%203.2.1.39)%20((1->3)-beta-glucan%20endohydrolase)%20((1->3)-beta-glucanase)%20(Beta-1%2C3-endoglucanase)%3BGlucan%20endo-1%2C3-beta-glucosidase%207%3B%20Glucan%20endo-1%2C3-beta-glucosidase-like%20protein%201
Cs9g09310.1:0-1597	on_0_week	off_0_week	OK	4.38686	0.357043	-3.61902	12.2867	3.5907	0.000329792	0.010572	yes	ID=Cs9g09310.1	Info=Zinc%20finger%20protein%20CONSTANS-LIKE%204%3B%20Two-component%20response%20regulator-like%20PRR1%3B%20Zinc%20finger%20protein%20CONSTANS%3B%20Zinc%20finger%20protein%20HD1%3BPutative%20uncharacterized%20protein%20At1g04500/F19P19_3
Cs6g08120.1:92-1509	on_0_week	off_0_week	OK	3.5625	0.293398	-3.60196	12.1422	3.03039	0.00244242	0.0482216	yes	ID=Cs6g08120.1	Info=Serine-threonine%20protein%20kinase%2C%20plant-type%2C%20putative%20(Fragment)%3BProbable%20LRR%20receptor-like%20serine/threonine-protein%20kinase%20At3g47570%3B%20LRR%20receptor-like%20serine/threonine-protein%20kinase%20EFR%3B%20Putative%20receptor-like%20protein%20kinase%20At3g47110%3B%20Putative%20leucine-rich%20repeat%20receptor-like%20serine/threonine-protein%20kinase%20At2g24130%3B%2…
Cs3g03390.1:2-162	on_0_week	off_0_week	OK	10651.7	878.897	-3.59925	12.1194	8.18629	2.22045e-16	1.10328e-13	yes	ID=Cs3g03390.1	Info=Putative%20DNA%20binding%20protein
Cs7g17370.1:0-455	on_0_week	off_0_week	OK	41.1738	3.41227	-3.59292	12.0664	4.62824	3.68779e-06	0.000258227	yes	ID=Cs7g17370.1	Info=Homogentisate%20geranylgeranyl%20transferase
Cs5g23210.1:0-1668	on_0_week	off_0_week	OK	30.832	2.63015	-3.55121	11.7225	7.43553	1.04139e-13	4.00599e-11	yes	ID=Cs5g23210.1	Info=Chitin-inducible%20gibberellin-responsive%20protein%2C%20putative%3BProtein%20SHORT-ROOT%3B%20Scarecrow-like%20protein%2032%3B%20Chitin-inducible%20gibberellin-responsive%20protein%202	Cit.38782.1.S1_at
orange1.1t00597.1:0-1101	on_0_week	off_0_week	OK	7.2927	0.625682	-3.54295	11.6556	3.71208	0.000205559	0.00736131	yes	ID=orange1.1t00597.1	Info=Auxin-induced%20protein%205NG4%3BNodulin%20MtN21%20/EamA-like%20transporter%20family%20protein
orange1.1t04155.1:0-1045	on_0_week	off_0_week	OK	111.601	9.66786	-3.52901	11.5435	8.23342	2.22045e-16	1.10328e-13	yes	ID=orange1.1t04155.1	Info=Phenylalkylamine%20Ca2+%20antagonist%20(Emopamil)%20binding%20protein%3BProbable%203-beta-hydroxysteroid-Delta(8)%2CDelta(7)-isomerase%3B%203-beta-hydroxysteroid-Delta(8)%2CDelta(7)-isomerase	Cit.12369.1.S1_at	Cit.12369.1.S1_s_at
Cs7g22830.1:0-1841	on_0_week	off_0_week	OK	219.064	19.1259	-3.51775	11.4538	9.32294	0	0	yes	ID=Cs7g22830.1	Info=Putative%20ent-Kaurenoic%20acid%20hydroxylase-like%20cytochrome%20P450%3BEnt-kaurenoic%20acid%20oxidase%202%3B%20Cytochrome%20P450%2088A1%3B%20Abscisic%20acid%208'-hydroxylase%204%3B%203-epi-6-deoxocathasterone%2023-monooxygenase%3B%20Taxane%2013-alpha-hydroxylase	Cit.11889.1.S1_s_at	Cit.18547.1.S1_at
Cs4g16170.1:0-1832	on_0_week	off_0_week	OK	37.8113	3.65187	-3.37211	10.354	4.22014	2.44147e-05	0.00127993	yes	ID=Cs4g16170.1	Info=Proton-dependent%20oligopeptide%20transport%20family%20protein%3BProbable%20peptide%20transporter%20At1g52190%3B%20Probable%20peptide/nitrate%20transporter%20At3g16180%3B%20Nitrate%20transporter%201.7%3B%20Probable%20nitrite%20transporter%20At1g68570%3B%20Peptide%20transporter%20PTR1%3B%20Putative%20peptide/nitrate%20transporter%20At5g11570%3B%20Nitrate%20excretion%20transporter%201%3B%20Pro…
orange1.1t03456.1:0-910	on_0_week	off_0_week	OK	15.6676	1.52671	-3.35929	10.2624	4.75029	2.03125e-06	0.000155273	yes	ID=orange1.1t03456.1	Info=Probable%20glutathione%20S-transferase%3B%20Glutathione%20transferase%20GST%2023%3B%20Glutathione%20S-transferase%20U7%3B%20Probable%20glutathione%20S-transferase%20parA%3BPutative%20tau%20class%20glutathione%20transferase%20GSTU47	Cit.25384.1.S1_at
Cs1g24860.1:90-1427	on_0_week	off_0_week	OK	20.4	2.05633	-3.31043	9.92062	6.55929	5.40645e-11	1.23985e-08	yes	ID=Cs1g24860.1	Info=MADS%20box%20transcription%20factor%20TM6%20(Fragment)%3BFloral%20homeotic%20protein%20DEFICIENS%3B%20Floral%20homeotic%20protein%20PMADS%201%3B%20Floral%20homeotic%20protein%20APETALA%203%3B%20MADS-box%20transcription%20factor%2016%3B%20MADS-box%20protein%20CMB2%3B%20Floral%20homeotic%20protein%20GLOBOSA%3B%20Floral%20homeotic%20protein%20FBP1%3B%20Floral%20homeotic%20protein%20PISTILLATA%3…	Cit.15253.1.S1_at	Cit.15253.1.S1_s_at
Cs5g21830.1:0-868	on_0_week	off_0_week	OK	29.7398	3.27413	-3.18321	9.08326	6.04398	1.50362e-09	2.71677e-07	yes	ID=Cs5g21830.1	Info=Phenylalkylamine%20Ca2+%20antagonist%20(Emopamil)%20binding%20protein%3BProbable%203-beta-hydroxysteroid-Delta(8)%2CDelta(7)-isomerase%3B%203-beta-hydroxysteroid-Delta(8)%2CDelta(7)-isomerase	Cit.17372.1.S1_at
Cs2g22260.1:750-2827	on_0_week	off_0_week	OK	4.7242	0.525707	-3.16774	8.98638	4.26452	2.00335e-05	0.00109886	yes	ID=Cs2g22260.1	Info=Indole-3-acetic%20acid-amido%20synthetase%20GH3.6%3B%20Probable%20indole-3-acetic%20acid-amido%20synthetase%20GH3.1%3B%20Putative%20indole-3-acetic%20acid-amido%20synthetase%20GH3.9%3B%204-substituted%20benzoates-glutamate%20ligase%20GH3.12%3B%20Jasmonic%20acid-amido%20synthetase%20JAR1%3BIndole-3-acetic%20acid-amido%20synthetase%20GH3.3%2C%20putative	Cit.27325.1.S1_at
Cs2g16930.1:0-804	on_0_week	off_0_week	OK	35.5042	3.96747	-3.1617	8.94884	6.28495	3.27967e-10	6.51835e-08	yes	ID=Cs2g16930.1	Info=Putative%20uncharacterized%20protein%20At1g35260/T9I1_17%3BMLP-like%20protein%2028%3B%20Kirola%3B%20Major%20pollen%20allergen%20Car%20b%201%20isoform%202%3B%20Major%20allergen%20Pru%20av%201	Cit.37161.1.S1_at
Cs4g09090.1:0-1509	on_0_week	off_0_week	OK	17.0494	1.96932	-3.11395	8.6575	5.58186	2.37958e-08	3.18837e-06	yes	ID=Cs4g09090.1	Info=Cytochrome%20P450%2071D11%20(Fragment)%3B%20Premnaspirodiene%20oxygenase%3B%20Cytochrome%20P450%2071D10%3B%20Tabersonine%2016-hydroxylase%20(Fragment)%3B%205-epiaristolochene%201%2C3-dihydroxylase%3B%20Germacrene%20A%20oxidase%3B%20Amorpha-4%2C11-diene%20C-12%20oxidase%3B%204-hydroxyphenylacetaldehyde%20oxime%20monooxygenase%3B%202-methylbutanal%20oxime%20monooxygenase%3B%20Psoralen%20syntha…
orange1.1t03812.1:0-843	on_0_week	off_0_week	OK	23.5271	2.75547	-3.09395	8.53831	5.36981	7.88184e-08	9.68979e-06	yes
Cs5g25790.1:0-911	on_0_week	off_0_week	OK	14.2475	1.68629	-3.07878	8.449	4.5213	6.14605e-06	0.000407176	yes	ID=Cs5g25790.1	Info=Germin-like%20protein%20subfamily%201%20member%2018%3BGermin-like%20protein%20subfamily%201%20member%2017%3B%20Putative%20germin-like%20protein%20subfamily%201%20member%209%3B%20Putative%20germin-like%20protein%202-3%3B%20Germin-like%20protein%208-7%3B%20Probable%20germin-like%20protein%20subfamily%202%20member%205%3B%20Nectarin-1%3B%20Oxalate%20oxidase%201	Cit.8648.1.S1_at
Cs3g20800.1:4-1566	on_0_week	off_0_week	OK	228.682	27.9124	-3.03437	8.19288	7.53551	4.86278e-14	1.99961e-11	yes	ID=Cs3g20800.1	Info=Alcohol%20dehydrogenase%3B%20Alcohol%20dehydrogenase%20class-P%3B%20Alcohol%20dehydrogenase%201%20(Fragment)%3B%20Alcohol%20dehydrogenase-like%206%3B%20Alcohol%20dehydrogenase%20class-3%20chain%20L%3B%20Alcohol%20dehydrogenase%20class-3%20chain%20H%3B%20Alcohol%20dehydrogenase%20E%20chain%3B%20Alcohol%20dehydrogenase%20S%20chain%3BADH-like%20UDP-glucose%20dehydrogenase	Cit.3120.1.S1_s_at	Cit.6459.1.S1_at
Cs2g18270.1:0-1257	on_0_week	off_0_week	OK	10.0237	1.23395	-3.02206	8.12327	4.53661	5.71668e-06	0.000380846	yes	ID=Cs2g18270.1	Info=UDP-glycosyltransferase%2074F1%3B%20Indole-3-acetate%20beta-glucosyltransferase%3B%20Limonoid%20UDP-glucosyltransferase%3B%20Cinnamate%20beta-D-glucosyltransferase%3BUDP-glucose:salicylic%20acid%20glucosyltransferase
Cs6g19470.1:0-2355	on_0_week	off_0_week	OK	18.0621	2.24388	-3.0089	8.0495	7.08269	1.41376e-12	4.5565e-10	yes	ID=Cs6g19470.1	Info=ATP-binding%20cassette%20transporter%2C%20subfamily%20G%2C%20member%203%2C%20group%20WBC%20protein%20PpABCG3%3BABC%20transporter%20G%20family%20member%2014%3B%20ATP-binding%20cassette%20sub-family%20G%20member%202%3B%20Protein%20white%3B%20Probable%20ATP-dependent%20permease	Cit.6534.1.S1_at
Cs3g03360.1:0-153	on_0_week	off_0_week	OK	57170	7202.15	-2.98876	7.93791	8.4142	0	0	yes	ID=Cs3g03360.1	Info=Putative%20DNA%20binding%20protein
Cs7g01030.1:39-2694	on_0_week	off_0_week	OK	2.47161	0.312323	-2.98434	7.91363	3.55042	0.000384623	0.0117305	yes
orange1.1t00596.1:0-1094	on_0_week	off_0_week	OK	9.26479	1.20988	-2.9369	7.65764	4.09723	4.1813e-05	0.00199448	yes	ID=orange1.1t00596.1	Info=Auxin-induced%20protein%205NG4%3BNodulin%20MtN21%20/EamA-like%20transporter%20family%20protein
orange1.1t03606.1:0-1643	on_0_week	off_0_week	OK	31.8973	4.3025	-2.89018	7.41363	5.6247	1.85827e-08	2.51816e-06	yes	ID=orange1.1t03606.1	Info=Putative%20desacetoxyvindoline%204-hydroxylase%20(Fragment)%3B1-aminocyclopropane-1-carboxylate%20oxidase%20homolog%3B%20Probable%202-oxoacid%20dependent%20dioxygenase%3B%20Deacetoxyvindoline%204-hydroxylase%3B%20Protein%20SRG1%3B%20Leucoanthocyanidin%20dioxygenase%3B%20Probable%202-oxoglutarate/Fe(II)-dependent%20dioxygenase%3B%20Naringenin%2C2-oxoglutarate%203-dioxygenase%20(Fragment)%3B%2…	Cit.14040.1.S1_at
Cs3g20810.1:4-1408	on_0_week	off_0_week	OK	65.8372	9.07229	-2.85936	7.25693	6.8749	6.20326e-12	1.76128e-09	yes	ID=Cs3g20810.1	Info=Alcohol%20dehydrogenase%3B%20Alcohol%20dehydrogenase%20class-P%3B%20Alcohol%20dehydrogenase%201%20(Fragment)%3B%20Alcohol%20dehydrogenase-like%206%3B%20Alcohol%20dehydrogenase%20class-3%20chain%20L%3B%20Alcohol%20dehydrogenase%20class-3%20chain%20H%3B%20Alcohol%20dehydrogenase%20E%20chain%3B%20Alcohol%20dehydrogenase%20S%20chain%3BADH-like%20UDP-glucose%20dehydrogenase
orange1.1t03042.1:120-1000	on_0_week	off_0_week	OK	13.674	1.90562	-2.8431	7.1756	4.27608	1.90215e-05	0.00105996	yes	ID=orange1.1t03042.1	Info=Putative%20uncharacterized%20protein%20(Fragment)%3BTropinone%20reductase%20homolog%3B%20Tropinone%20reductase%201%3B%20Dehydrogenase/reductase%20SDR%20family%20member%204%3B%203-oxoacyl-[acyl-carrier-protein]%20reductase%20FabG%3B%20Gluconate%205-dehydrogenase%3B%20Bacilysin%20biosynthesis%20oxidoreductase%20BacC%3B%20Uncharacterized%20short-chain%20type%20dehydrogenase/reductase%20y4vI%3B%…	Cit.13816.1.S1_s_at
Cs7g30190.1:0-526	on_0_week	off_0_week	OK	66.3913	9.38996	-2.8218	7.07044	5.99534	2.03055e-09	3.45918e-07	yes	ID=Cs7g30190.1	Info=Hypoxia%20induced%20protein%20conserved%20region%20containing%20protein%2C%20expressed	Cit.9991.1.S1_s_at
orange1.1t03439.1:34-684	on_0_week	off_0_week	OK	14.6839	2.1274	-2.78708	6.90231	3.64548	0.000266896	0.00901625	yes
Cs3g21160.1:0-1369	on_0_week	off_0_week	OK	233.644	34.1222	-2.77553	6.84728	3.07138	0.00213069	0.0437323	yes			Cit.8697.1.S1_at	Cit.8702.1.S1_s_at
Cs6g12920.1:8-1451	on_0_week	off_0_week	OK	88.5149	12.9425	-2.7738	6.83907	7.11613	1.11e-12	3.78193e-10	yes	ID=Cs6g12920.1	Info=F-box/kelch-repeat%20protein%20At2g44130%3B%20Kelch%20repeat%20and%20BTB%20domain-containing%20protein%20F47D12.7%3B%20Ectoderm-neural%20cortex%20protein%202%3B%20Kelch-like%20protein%202%3B%20Ring%20canal%20kelch%20homolog%3B%20Ring%20canal%20kelch%20protein%3BKelch%20repeat-containing%20F-box%20family%20protein	Cit.25199.1.S1_at
Cs7g06080.1:18-1727	on_0_week	off_0_week	OK	36.0248	5.2882	-2.76814	6.81229	6.28865	3.20246e-10	6.47277e-08	yes	ID=Cs7g06080.1	Info=Putative%20uncharacterized%20protein%20Sb10g025475%20(Fragment)%3BHomogentisate%20phytyltransferase%201%2C%20chloroplastic%3B%20Probable%20homogentisate%20phytyltransferase%201%2C%20chloroplastic%3B%20Digeranylgeranylglyceryl%20phosphate%20synthase	Cit.30945.1.S1_at
Cs2g27650.1:114-1751	on_0_week	off_0_week	OK	9.82884	1.50019	-2.71187	6.5517	5.04771	4.47139e-07	4.10164e-05	yes	ID=Cs2g27650.1	Info=Rehd%20high-affinity%20nitrate%20transporter%20NRT2.1%3BHigh%20affinity%20nitrate%20transporter%202.7%3B%20High-affinity%20nitrate%20transporter%202.1%3B%20Nitrate%20transporter	Cit.12943.1.S1_s_at	Cit.12944.1.S1_s_at
Cs1g07240.1:234-4494	on_0_week	off_0_week	OK	2.08065	0.319664	-2.70241	6.50888	4.05044	5.11207e-05	0.00233569	yes	ID=Cs1g07240.1	Info=Late%20blight%20resistance%20protein%20R1-A%2C%20putative%3BDisease%20resistance%20protein%20At4g27190%3B%20Probable%20disease%20resistance%20protein%20At1g61180%3B%20Putative%20disease%20resistance%20protein%20At1g63350
Cs7g09420.1:1-808	on_0_week	off_0_week	OK	354.146	54.7024	-2.69467	6.47406	7.8343	4.66294e-15	2.22422e-12	yes			Cit.14551.1.S1_s_at	Cit.24770.1.S1_x_at
Cs9g16490.1:0-949	on_0_week	off_0_week	OK	135.164	20.9303	-2.69104	6.45779	7.04144	1.90248e-12	5.67176e-10	yes	ID=Cs9g16490.1	Info=Putative%20uncharacterized%20protein%20Sb07g025010%3BCarboxylesterase%201%3B%20Probable%20carboxylesterase%20120%3B%20Gibberellin%20receptor%20GID1C%3B%20Arylacetamide%20deacetylase%3B%20Arylacetamide%20deacetylase-like%202%3B%20Neutral%20cholesterol%20ester%20hydrolase%201%3B%20Lipase%202%3B%20Monoterpene%20epsilon-lactone%20hydrolase
Cs3g25210.1:5-1353	on_0_week	off_0_week	OK	5.7025	0.907478	-2.65166	6.2839	3.57885	0.000345108	0.0109452	yes	ID=Cs3g25210.1	Info=Hydroxycinnamoyl%20CoA%20shikimate/quinate%20hydroxycinnamoyltransferase-like%20protein%20(Fragment)%3BOmega-hydroxypalmitate%20O-feruloyl%20transferase%3B%20Benzyl%20alcohol%20O-benzoyltransferase%3B%2013-hydroxylupanine%20O-tigloyltransferase%3B%20(Z)-3-hexen-1-ol%20acetyltransferase%3B%203'-N-debenzoyl-2'-deoxytaxol%20N-benzoyltransferase%3B%20Anthranilate%20N-benzoyltransferase%20protein…
Cs6g18060.1:0-1183	on_0_week	off_0_week	OK	23.6294	3.78201	-2.64336	6.24785	5.80176	6.56229e-09	9.90574e-07	yes	ID=Cs6g18060.1	Info=Putative%20S-adenosyl-L-methionine:salicylic%20acid%20carboxyl%20methyltransferase%3B%2041514-39166%3BProbable%20S-adenosylmethionine-dependent%20methyltransferase%20At5g37990%3B%20Indole-3-acetate%20O-methyltransferase%201%3B%20Probable%20caffeine%20synthase%202%3B%20Caffeine%20synthase%201%3B%20Salicylate%20O-methyltransferase%3B%207-methylxanthosine%20synthase%201%3B%203%2C7-dimethylxanth…	Cit.30344.1.S1_at
Cs1g05970.1:0-2540	on_0_week	off_0_week	OK	16.633	2.67762	-2.63502	6.21184	6.29934	2.98924e-10	6.14597e-08	yes	ID=Cs1g05970.1	Info=G-type%20lectin%20S-receptor-like%20serine/threonine-protein%20kinase%20At4g27290%3B%20Receptor-like%20serine/threonine-protein%20kinase%20SD1-8%3B%20Putative%20serine/threonine-protein%20kinase%20receptor%3B%20Cysteine-rich%20receptor-like%20protein%20kinase%2010%3B%20Putative%20G-type%20lectin%20S-receptor-like%20serine/threonine-protein%20kinase%20At1g61610%3B%20Putative%20cysteine-rich%2…	Cit.17552.1.S1_at	Cit.24760.1.S1_at
Cs3g03135.1:46-558	on_0_week	off_0_week	OK	191.477	30.9872	-2.62743	6.17924	6.38526	1.71109e-10	3.77865e-08	yes			Cit.21486.1.S1_x_at	Cit.21556.1.S1_x_at
orange1.1t03274.1:0-1682	on_0_week	off_0_week	OK	7.19303	1.16838	-2.62209	6.15641	4.44298	8.8721e-06	0.000540696	yes	ID=orange1.1t03274.1	Info=Putative%20uncharacterized%20protein%20Sb02g006960%3BZinc%20transporter%201%3B%20Fe(2+)%20transport%20protein%201%3B%20Probable%20zinc%20transporter%208%3B%20Zinc%20transporter%206%2C%20chloroplastic%3B%20Fe(2+)%20transport%20protein%203%2C%20chloroplastic%3B%20Zinc-regulated%20transporter%202%3B%20Protein%20zntC	Cit.13861.1.S1_at
Cs1g25670.1:3-1110	on_0_week	off_0_week	OK	6.09268	0.993386	-2.61665	6.13324	3.30175	0.000960828	0.0242238	yes	ID=Cs1g25670.1	Info=Hydrolase%2C%20alpha/beta%20fold%20family%20protein%2C%20expressed%3BSigma%20factor%20sigB%20regulation%20protein%20rsbQ%3B%20Putative%20aminoacrylate%20hydrolase%20RutD%3B%20Uncharacterized%20protein%20Mb2734%3B%20Uncharacterized%20hydrolase%20yugF%3B%20Epoxide%20hydrolase%204%3B%202-hydroxymuconic%20semialdehyde%20hydrolase%3B%202-hydroxy-6-oxo-2%2C4-heptadienoate%20hydrolase%3B%202-hydrox…	Cit.21634.1.S1_s_at	Cit.29780.1.S1_at
Cs9g10430.1:0-684	on_0_week	off_0_week	OK	82.9393	13.8482	-2.58236	5.98919	6.15902	7.3196e-10	1.40784e-07	yes	ID=Cs9g10430.1	Info=Probable%20glutathione%20S-transferase%3B%20Glutathione%20transferase%20GST%2023%3B%20Glutathione%20S-transferase%20U8%3B%20Probable%20glutathione%20S-transferase%20parA%3B%20Probable%20glutathione%20S-transferase%20parC%3B%20Probable%20maleylacetoacetate%20isomerase%3BPutative%20tau%20class%20glutathione%20transferase%20GSTU23
Cs2g28800.1:2-3205	on_0_week	off_0_week	OK	1.82667	0.309164	-2.56277	5.90841	3.28654	0.00101425	0.0252256	yes	ID=Cs2g28800.1	Info=Serine-threonine%20protein%20kinase%2C%20plant-type%2C%20putative%20(Fragment)%3BProbable%20LRR%20receptor-like%20serine/threonine-protein%20kinase%20At3g47570%3B%20LRR%20receptor-like%20serine/threonine-protein%20kinase%20EFR%3B%20Putative%20leucine-rich%20repeat%20receptor-like%20serine/threonine-protein%20kinase%20At2g24130%3B%20LRR%20receptor-like%20serine/threonine-protein%20kinase%20GS…	Cit.34525.1.S1_at
Cs6g04560.1:0-1261	on_0_week	off_0_week	OK	49.9173	8.50536	-2.5531	5.86894	5.7945	6.85256e-09	1.02146e-06	yes	ID=Cs6g04560.1	Info=Peroxidase%2021%3B%20Cationic%20peroxidase%201%3B%20Putative%20Peroxidase%2048%3B%20Peroxidase%20C1C%20(Fragment)%3BPutative%20uncharacterized%20protein%20Sb09g018150	Cit.3966.1.S1_s_at
Cs1g08340.1:40-1828	on_0_week	off_0_week	OK	27.2012	4.70982	-2.52993	5.77544	6.00856	1.87181e-09	3.24996e-07	yes	ID=Cs1g08340.1	Info=Putative%20uncharacterized%20protein%20Sb03g041840%3BAmino%20acid%20permease%202%3B%20Probable%20amino%20acid%20permease%207
Cs2g02380.1:0-1122	on_0_week	off_0_week	OK	5.6944	0.991594	-2.52172	5.74266	3.18771	0.00143406	0.0325117	yes	ID=Cs2g02380.1	Info=Serine/threonine-protein%20kinase%20HT1%3B%20Probable%20serine/threonine-protein%20kinase%20DDB_G0267514%3B%20Probable%20serine/threonine-protein%20kinase%20drkD%3B%20Putative%20serine/threonine-protein%20kinase/receptor%20R831%3B%20Probable%20serine/threonine-protein%20kinase%20drkA%3B%20Probable%20serine/threonine-protein%20kinase%20drkC%3B%20Probable%20serine/threonine-protein%20kinase%20…
Cs7g13470.1:55-1015	on_0_week	off_0_week	OK	12.5195	2.20577	-2.50482	5.67579	4.17063	3.03754e-05	0.00152196	yes	ID=Cs7g13470.1	Info=GEM-like%20protein%204%3B%20Putative%20GEM-like%20protein%208%3B%20GLABRA2%20expression%20modulator%3BOO_Ba0013J05-OO_Ba0033A15.1%20protein
Cs9g02570.1:14-2894	on_0_week	off_0_week	OK	17.2111	3.08691	-2.47911	5.57553	5.11277	3.1747e-07	3.01052e-05	yes	ID=Cs9g02570.1	Info=Alpha-L-arabinofuranosidase/beta-D-xylosidase%20isoenzyme%20ARA-I%3BBeta-D-xylosidase%201%3B%20Probable%20beta-D-xylosidase%202%3B%20Beta-xylosidase/alpha-L-arabinofuranosidase%202%3B%20Beta-xylosidase/alpha-L-arabinofuranosidase%201%20(Fragment)%3B%20Putative%20beta-D-xylosidase%20(Fragment)%3B%20Probable%20exo-1%2C4-beta-xylosidase%20xlnD%3B%20Probable%20exo-1%2C4-beta-xylosidase%20bxlB%3B…	Cit.28480.1.S1_s_at	Cit.28480.1.S1_x_at
Cs7g11040.1:335-2329	on_0_week	off_0_week	OK	11.9437	2.18425	-2.45105	5.46814	5.16062	2.46134e-07	2.46651e-05	yes	ID=Cs7g11040.1	Info=Putative%20uncharacterized%20protein
Cs8g07280.1:1-1289	on_0_week	off_0_week	OK	21.0703	3.88066	-2.44083	5.42954	5.90931	3.43537e-09	5.68983e-07	yes	ID=Cs8g07280.1	Info=Putative%20uncharacterized%20protein%20AT4g34560	Cit.14111.1.S1_s_at	Cit.14110.1.S1_at
Cs1g03300.1:0-1355	on_0_week	off_0_week	OK	15.8533	2.93282	-2.43442	5.40547	5.21221	1.86604e-07	2.00474e-05	yes	ID=Cs1g03300.1	Info=Ethylene%20response%20element%20binding%20protein%201%20(Fragment)%3BEthylene-responsive%20transcription%20factor%2013%3B%20Pathogenesis-related%20genes%20transcriptional%20activator%20PTI5%3B%20Dehydration-responsive%20element-binding%20protein%203	Cit.29675.1.S1_s_at	Cit.4691.1.S1_at
Cs5g29650.1:0-1067	on_0_week	off_0_week	OK	13.4652	2.5242	-2.41533	5.33441	4.47294	7.71525e-06	0.000484234	yes	ID=Cs5g29650.1	Info=NAC%20domain-containing%20protein%2021/22%3B%20Protein%20CUP-SHAPED%20COTYLEDON%203%3B%20Protein%20BEARSKIN1%3B%20Protein%20SOMBRERO%3B%20Putative%20NAC%20domain-containing%20protein%2094%3B%20Protein%20FEZ%3BNAC-domain%20containing%20protein%2021/22%2C%20putative%2C%20expressed	Cit.39779.1.S1_at
orange1.1t05657.1:0-403	on_0_week	off_0_week	OK	26.0973	4.89722	-2.41386	5.32898	3.15766	0.0015904	0.0349918	yes	ID=orange1.1t05657.1	Info=UDP-glycosyltransferase%2074E2%3B%20Indole-3-acetate%20beta-glucosyltransferase%3B%20Limonoid%20UDP-glucosyltransferase%3B%20Cinnamate%20beta-D-glucosyltransferase%3B%20Cyanidin-3-O-glucoside%202-O-glucuronosyltransferase%3B%20Zeatin%20O-xylosyltransferase%3B%20UDP-glucosyl%20transferase%2073B2%3B%20Anthocyanidin%203-O-glucosyltransferase%202%3B%20Cyanohydrin%20beta-glucosyltransferase%3B%20…
Cs1g19150.1:0-1669	on_0_week	off_0_week	OK	8.38761	1.6139	-2.37771	5.19711	4.42624	9.58911e-06	0.000574624	yes	ID=Cs1g19150.1	Info=Transcription%20factor%20bHLH87%3B%20Transcription%20factor%20IND%3B%20Transcription%20factor%20LAX%20PANICLE%3BPutative%20basic%20helix-loop-helix%20protein%20BHLH11
Cs5g12800.1:0-549	on_0_week	off_0_week	OK	48.9539	9.47557	-2.36914	5.16633	5.18837	2.12145e-07	2.21915e-05	yes
Cs7g30500.1:67-1356	on_0_week	off_0_week	OK	7.07767	1.37403	-2.36486	5.15103	3.72411	0.000196007	0.00708467	yes	ID=Cs7g30500.1	Info=Putative%20uncharacterized%20protein%20Sb01g038150%3BAbscisic%20acid%20receptor%20PYL4	Cit.14449.1.S1_at
Cs1g25490.1:0-1497	on_0_week	off_0_week	OK	6.45546	1.2554	-2.36237	5.14214	3.8406	0.000122733	0.00484632	yes	ID=Cs1g25490.1	Info=Cytochrome%20P450%2C%20family%20722%2C%20subfamily%20A%2C%20polypeptide%201%3BAbscisic%20acid%208'-hydroxylase%201%3B%20Cytochrome%20P450%20720B2%3B%203-epi-6-deoxocathasterone%2023-monooxygenase
Cs2g16860.1:6-899	on_0_week	off_0_week	OK	358.533	71.4346	-2.32741	5.01903	6.49652	8.21987e-11	1.84947e-08	yes	ID=Cs2g16860.1	Info=Putative%20PR-10%20type%20pathogenesis-related%20protein%3BMLP-like%20protein%2043%3B%20Kirola	Cit.577.1.S1_s_at
orange1.1t00554.1:147-959	on_0_week	off_0_week	OK	19.354	3.89214	-2.31399	4.97256	4.44262	8.88691e-06	0.000540696	yes	ID=orange1.1t00554.1	Info=Putative%20uncharacterized%20protein
Cs5g35100.1:13-1402	on_0_week	off_0_week	OK	30.8264	6.28591	-2.29398	4.90407	5.34599	8.99232e-08	1.07233e-05	yes	ID=Cs5g35100.1	Info=Tabersonine%2016-O-methyltransferase%3B%20(RS)-norcoclaurine%206-O-methyltransferase%3B%20Caffeic%20acid%203-O-methyltransferase%201%3B%20Tricetin%203'%2C4'%2C5'-O-trimethyltransferase%3B%20Quercetin%203-O-methyltransferase%201%3B%203'-hydroxy-N-methyl-(S)-coclaurine%204'-O-methyltransferase%3B%20Caffeic%20acid%203-O-methyltransferase%20(Fragment)%3B%20Bergaptol%20O-methyltransferase%3B%20(I…	Cit.32487.1.S1_at
Cs3g21170.1:7-1176	on_0_week	off_0_week	OK	24.449	4.9993	-2.28998	4.89049	5.1124	3.18093e-07	3.01052e-05	yes			Cit.8700.1.S1_s_at	Cit.8704.1.S1_at
Cs7g18940.1:0-1371	on_0_week	off_0_week	OK	9.15978	1.87919	-2.2852	4.87432	4.23651	2.2702e-05	0.00121947	yes	ID=Cs7g18940.1	Info=Putative%20uncharacterized%20protein%20Sb02g000220%3BCytochrome%20P450%2093A1%3B%20Beta-amyrin%2024-hydroxylase%3B%20Licodione%20synthase%3B%202-hydroxyisoflavanone%20synthase%3B%20Flavonoid%203'%2C5'-hydroxylase%3B%20Indoleacetaldoxime%20dehydratase%3B%20Cytochrome%20P450%2071A6%20(Fragment)%3B%20Premnaspirodiene%20oxygenase%3B%205-epiaristolochene%201%2C3-dihydroxylase%3B%20Germacrene%20A%…
Cs5g02830.1:1-1633	on_0_week	off_0_week	OK	5.1068	1.04871	-2.2838	4.86959	3.56618	0.000362227	0.0112918	yes	ID=Cs5g02830.1	Info=Putative%20aluminum-activated%20malate%20transporter%3BAluminum-activated%20malate%20transporter%209%3B%20Putative%20aluminum-activated%20malate%20transporter%203
Cs9g10130.1:49-786	on_0_week	off_0_week	OK	27.5758	5.68097	-2.27919	4.85405	4.78971	1.6702e-06	0.000129781	yes	ID=Cs9g10130.1	Info=MazG%20nucleotide%20pyrophosphohydrolase%20domain%20protein%3BdCTP%20pyrophosphatase%201
Cs7g15790.1:0-1286	on_0_week	off_0_week	OK	44.9877	9.34222	-2.26769	4.81551	5.64367	1.66467e-08	2.28175e-06	yes	ID=Cs7g15790.1	Info=Glutathione%20S-transferase%2C%20C-terminal%3B%20Thioredoxin-like%20fold%3BGlutathione%20transferase%20GST%2023%3B%20Probable%20glutathione%20S-transferase%3B%20Glutathione%20S-transferase%20U7%3B%20Probable%20glutathione%20S-transferase%20parA%3B%20Probable%20glutathione%20S-transferase%20parC%3B%20Probable%20maleylacetoacetate%20isomerase	Cit.6954.1.S1_at
Cs5g07854.1:22-1063	on_0_week	off_0_week	OK	15.0022	3.13573	-2.2583	4.78427	4.50019	6.78942e-06	0.000440712	yes	ID=Cs5g07854.1	Info=Putative%20uncharacterized%20protein%20PtrEXLB3%20(Fragment)%3BExpansin-like%20B1%3B%20Expansin-B10%3B%20Expansin-B1%3B%20Expansin-B7%3B%20Expansin-B4%3B%20Expansin-B3%3B%20Expansin-B5%3B%20Pollen%20allergen%20Phl%20p%201%3B%20Major%20pollen%20allergen%20Hol%20l%201%3B%20Putative%20expansin-B2%3B%20Expansin-B6%3B%20Major%20pollen%20allergen%20Cyn%20d%201%3B%20Expansin-B9%3B%20Expansin-B18%3B…
Cs1g24225.1:0-773	on_0_week	off_0_week	OK	287.908	61.0735	-2.23699	4.71412	6.33424	2.38521e-10	5.17158e-08	yes	ID=Cs1g24225.1	Info=Putative%20uncharacterized%20protein%20Sb03g028960	Cit.21579.1.S1_s_at	Cit.21579.1.S1_at
orange1.1t03438.1:0-626	on_0_week	off_0_week	OK	12.2594	2.65544	-2.20687	4.61673	3.02352	0.00249854	0.0490857	yes	ID=orange1.1t03438.1	Info=Ankyrin%20repeat-containing%20protein%2C%20putative
Cs5g33380.1:24-1339	on_0_week	off_0_week	OK	34.6497	7.51438	-2.20512	4.61113	4.67532	2.93501e-06	0.000216049	yes	ID=Cs5g33380.1	Info=RING-H2%20finger%20protein%20ATL64%3B%20E3%20ubiquitin-protein%20ligase%20ATL42%3B%20Putative%20RING-H2%20finger%20protein%20ATL36%3BPutative%20uncharacterized%20protein%20Sb07g021910	Cit.13463.1.S1_at
Cs9g05340.1:0-840	on_0_week	off_0_week	OK	9.67144	2.10038	-2.20308	4.60461	3.26931	0.00107808	0.0263987	yes	ID=Cs9g05340.1	Info=Putative%20uncharacterized%20protein%20OSJNBa0013M12.6	Cit.20176.1.S1_at
Cs3g18100.1:586-1429	on_0_week	off_0_week	OK	67.0724	14.5895	-2.20079	4.59731	5.11409	3.15265e-07	3.01052e-05	yes	ID=Cs3g18100.1	Info=UDP-glycosyltransferase%2085A2%3B%20Cyanohydrin%20beta-glucosyltransferase%3BTranscription%20factor/%20transferase%2C%20transferring%20glycosyl%20groups	Cit.14826.1.S1_s_at	Cit.14826.1.S1_at
Cs7g31830.1:11-1940	on_0_week	off_0_week	OK	3.11457	0.679752	-2.19596	4.58194	3.06426	0.0021821	0.0443298	yes	ID=Cs7g31830.1	Info=Putative%20DNA-binding%20protein%20ESCAROLA%3BPutative%20uncharacterized%20protein%20Sb01g039840
Cs8g08680.1:5-2399	on_0_week	off_0_week	OK	4.55033	0.999567	-2.18659	4.55228	4.00167	6.28973e-05	0.00278829	yes	ID=Cs8g08680.1	Info=Alpha-L-arabinofuranosidase/beta-D-xylosidase%20isoenzyme%20ARA-I%3BProbable%20beta-D-xylosidase%205%3B%20Beta-xylosidase/alpha-L-arabinofuranosidase%201%20(Fragment)%3B%20Beta-D-xylosidase%204%3B%20Beta-xylosidase/alpha-L-arabinofuranosidase%202%3B%20Probable%20exo-1%2C4-beta-xylosidase%20bxlB%3B%20Exo-1%2C4-beta-xylosidase%20bxlB%3B%20Probable%20exo-1%2C4-beta-xylosidase%20xlnD%3B%20Exo-1%…	Cit.34594.1.S1_at
orange1.1t03149.1:0-1515	on_0_week	off_0_week	OK	8.92752	1.96127	-2.18647	4.5519	4.26391	2.00881e-05	0.00109886	yes	ID=orange1.1t03149.1	Info=UDP-glycosyltransferase%2092A1%3B%20UDP-glucosyl%20transferase%2073B2%3B%20Anthocyanin%203'-O-beta-glucosyltransferase%3B%20Anthocyanidin%203-O-glucosyltransferase%205%3B%20Flavanone%207-O-glucoside%202''-O-beta-L-rhamnosyltransferase%3BUDP-glycosyltransferase/%20transferase%2C%20transferring%20glycosyl%20groups
Cs7g08030.1:1-944	on_0_week	off_0_week	OK	17.3834	3.82295	-2.18495	4.54711	4.47492	7.64393e-06	0.000484234	yes	ID=Cs7g08030.1	Info=Putative%20uncharacterized%20protein%20Sb01g042780%3BZinc%20finger%20protein%205%3B%20Zinc%20finger%20protein%20KNUCKLES
Cs4g20090.1:0-1726	on_0_week	off_0_week	OK	5.71239	1.2604	-2.18022	4.53223	3.7284	0.000192703	0.00702747	yes	ID=Cs4g20090.1	Info=Potassium%20channel%20KAT3%3B%20Probable%20potassium%20channel%20AKT5%3B%20Potassium%20channel%20SKOR%3B%20Potassium%20channel%20GORK%3B%20Putative%20potassium%20channel%20KAT5%3BInwardly%20rectifying%20potassium%20channel%20subunit
Cs7g13190.1:0-1955	on_0_week	off_0_week	OK	4.85142	1.08571	-2.15977	4.46844	3.70643	0.000210203	0.00746461	yes	ID=Cs7g13190.1	Info=Probable%20nitrite%20transporter%20At1g68570%3B%20Peptide%20transporter%20PTR2%3B%20Probable%20peptide/nitrate%20transporter%20At1g62200%3B%20Nitrate%20transporter%201.7%3B%20Probable%20peptide%20transporter%20At1g52190%3B%20Putative%20peptide/nitrate%20transporter%20At2g37900%3B%20Nitrate%20excretion%20transporter%201%3B%20Putative%20nitrate%20excretion%20transporter%207%3B%20Probable%20nit…	Cit.7637.1.S1_at
Cs5g28360.1:3-965	on_0_week	off_0_week	OK	18.4664	4.19983	-2.1365	4.39694	4.56464	5.0034e-06	0.000339009	yes	ID=Cs5g28360.1	Info=Putative%20uncharacterized%20protein%20Sb05g008052%20(Fragment)
Cs3g19780.1:307-1703	on_0_week	off_0_week	OK	15.777	3.59571	-2.13347	4.38772	5.11652	3.11217e-07	3.01052e-05	yes	ID=Cs3g19780.1	Info=Two-component%20system%20sensor%20histidine%20kinase/response%20regulator%2C%20putative%3BTwo-component%20response%20regulator%20ARR9%3B%203'%2C5'-cyclic-nucleotide%20phosphodiesterase%20regA%3B%20Putative%20two-component%20response%20regulator%20ARR21%3B%20Two-component%20response%20regulator-like%20APRR5	Cit.16792.1.S1_at
Cs4g19090.1:0-882	on_0_week	off_0_week	OK	10.8913	2.5113	-2.11667	4.33692	3.48683	0.000488779	0.014247	yes	ID=Cs4g19090.1	Info=Mitochondrial%20import%20inner%20membrane%20translocase%20subunit%20Tim17%3B%20Auxin-responsive%20protein%20IAA18%3B%20Probable%20mitochondrial%20import%20inner%20membrane%20translocase%20subunit%20Tim17%201%3B%20Auxin-induced%20protein%20AUX28%3BMitochondrial%20import%20inner%20membrane%20translocase%20subunit%20Tim17%20family%20protein%2C%20expressed
Cs5g26860.1:1-2158	on_0_week	off_0_week	OK	3.80664	0.8841	-2.10624	4.30568	3.48263	0.000496513	0.0143721	yes	ID=Cs5g26860.1	Info=Glycoside%20hydrolase%2C%20family%203%2C%20N-terminal%3B%20Glycoside%20hydrolase%2C%20family%203%2C%20C-terminal%3BLysosomal%20beta%20glucosidase%3B%20Beta-glucosidase%20C	Cit.30208.1.S1_at
Cs2g06200.1:1-1524	on_0_week	off_0_week	OK	75.8137	17.6165	-2.10553	4.30356	5.74437	9.22624e-09	1.32558e-06	yes	ID=Cs2g06200.1	Info=Allantoinase%3B%20Probable%20allantoinase%201%3B%20Allantoinase%2C%20mitochondrial%3BDihydroorotase%20and%20related%20cyclic%20amidoHydrolase
Cs7g06310.1:15-1856	on_0_week	off_0_week	OK	14.685	3.43146	-2.09745	4.27952	5.01894	5.19567e-07	4.72965e-05	yes	ID=Cs7g06310.1	Info=CBL-interacting%20serine/threonine-protein%20kinase%205%3B%20CBL-interacting%20protein%20kinase%2016%3B%20Putative%20CBL-interacting%20protein%20kinase%2027%3BCBL-interacting%20serine/threonine-protein%20kinase%2C%20putative	Cit.14184.1.S1_at
Cs1g06750.1:8-1822	on_0_week	off_0_week	OK	38.9988	9.16587	-2.08909	4.2548	5.48491	4.13677e-08	5.42099e-06	yes	ID=Cs1g06750.1	Info=Putative%20uncharacterized%20protein%20Sb02g036620%3BNAC%20domain-containing%20protein%2018%3B%20Protein%20ATAF2%3B%20Putative%20NAC%20domain-containing%20protein%2094%3B%20Protein%20FEZ%3B%20Protein%20SOMBRERO%3B%20Protein%20CUP-SHAPED%20COTYLEDON%203	Cit.3440.1.S1_s_at
Cs2g15310.1:64-1322	on_0_week	off_0_week	OK	8.88353	2.09434	-2.08464	4.24169	3.82804	0.00012917	0.00503381	yes	ID=Cs2g15310.1	Info=Putative%20uncharacterized%20protein%20Sb10g021610%3BPeroxidase%2052%3B%20Cationic%20peroxidase%201%3B%20Lignin-forming%20anionic%20peroxidase%3B%20Peroxidase%20C1C%20(Fragment)%3B%20Basic%20peroxidase%3B%20Peroxidase%20N	Cit.23268.1.S1_s_at
Cs2g12650.1:165-1340	on_0_week	off_0_week	OK	6.76798	1.60879	-2.07275	4.20688	3.27688	0.0010496	0.0258604	yes	ID=Cs2g12650.1	Info=Putative%20uncharacterized%20protein%20Sb03g007340%3BNuclease%20S1
Cs1g25680.1:0-1257	on_0_week	off_0_week	OK	43.1228	10.2773	-2.06899	4.19593	5.14216	2.71597e-07	2.67669e-05	yes	ID=Cs1g25680.1	Info=Putative%20two-component%20hybrid%20sensor%20and%20regulator%3BHistidine%20kinase%201%3B%20Two-component%20system%20protein%20B%3B%20Hybrid%20signal%20transduction%20histidine%20kinase%20J%3B%20Sensor%20protein%20gacS%3B%20Osmosensing%20histidine%20protein%20kinase%20SLN1%3B%20Hybrid%20signal%20transduction%20protein%20dokA%3B%20Peroxide%20stress-activated%20histidine%20kinase%20mak1%3B%20Hy…	Cit.17149.1.S1_s_at
Cs9g14320.1:0-1195	on_0_week	off_0_week	OK	377.077	89.9874	-2.06707	4.19035	6.06061	1.3561e-09	2.48793e-07	yes	ID=Cs9g14320.1	Info=21%20kDa%20protein%3B%20Pectinesterase%201%3B%20Probable%20pectinesterase/pectinesterase%20inhibitor%2034%3BInvertase/pectin%20methylesterase%20inhibitor%20family%20protein%20/%20DC%201.2-like%20protein	Cit.35196.1.S1_s_at	Cit.8564.1.S1_at
Cs8g15780.1:5-1222	on_0_week	off_0_week	OK	8.32439	1.99639	-2.05995	4.16972	3.63811	0.000274648	0.00919994	yes	ID=Cs8g15780.1	Info=Transcription%20factor%20RAX2%3B%20Myb-related%20protein%20306%3B%20Transcription%20repressor%20MYB6%3B%20Protein%20ODORANT1%3B%20Myb-related%20protein%20P%3B%20Anthocyanin%20regulatory%20C1%20protein%3B%20Trichome%20differentiation%20protein%20GL1%3B%20Transcription%20factor%20GAMYB%3B%20Transcription%20factor%20WER%3B%20Myb-related%20protein%20B%3BPutative%20uncharacterized%20protein%20Sb0…	Cit.36930.1.S1_at
Cs5g18050.1:30-1538	on_0_week	off_0_week	OK	15.3119	3.69394	-2.05142	4.14514	4.25583	2.08275e-05	0.00112895	yes	ID=Cs5g18050.1	Info=S-adenosyl-L-methionine:%20caffeic%20acid%203-0-methyltransferase%3BCaffeic%20acid%203-O-methyltransferase%3B%20Anthranilate%20N-methyltransferase%3B%20Quercetin%203-O-methyltransferase%201%3B%20Tricetin%203'%2C4'%2C5'-O-trimethyltransferase%3B%20Caffeic%20acid%203-O-methyltransferase%20(Fragment)%3B%20(Iso)eugenol%20O-methyltransferase%3B%20Inositol%204-methyltransferase%3B%20Flavone%20O-me…
Cs7g29730.1:0-1390	on_0_week	off_0_week	OK	116.402	28.1021	-2.05037	4.14212	5.87229	4.29822e-09	6.92653e-07	yes	ID=Cs7g29730.1	Info=Sorghum%20bicolor%20protein%20targeted%20either%20to%20mitochondria%20or%20chloroplast%20proteins%20T50848	Cit.10425.1.S1_s_at
orange1.1t04042.1:1-1187	on_0_week	off_0_week	OK	62.7691	15.1974	-2.04623	4.13025	5.29809	1.17018e-07	1.35479e-05	yes	ID=orange1.1t04042.1	Info=Putative%20uncharacterized%20protein%20Sb08g020133%20(Fragment)
Cs8g15100.1:0-1020	on_0_week	off_0_week	OK	53.0766	12.8596	-2.04523	4.12739	4.93535	8.00065e-07	7.01527e-05	yes	ID=Cs8g15100.1	Info=Putative%20uncharacterized%20protein%20Sb02g028220%3BProtein%20TRANSPARENT%20TESTA%201%3B%20Protein%20SENSITIVE%20TO%20PROTON%20RHIZOTOXICITY%201%3B%20Zinc%20finger%20protein%20STOP1%20homolog%3B%20Zinc%20finger%20protein%20STAR3%3B%20Zinc%20finger%20protein%20JACKDAW%3B%20Zinc%20finger%20protein%20MAGPIE%3B%20Zinc%20finger%20protein%20NUTCRACKER%3B%20ATM%20interactor%3B%20Fez%20family%20zin…
Cs4g02870.1:65-1118	on_0_week	off_0_week	OK	8.40423	2.05412	-2.0326	4.09142	3.32238	0.000892539	0.0228402	yes	ID=Cs4g02870.1	Info=Putative%20uncharacterized%20protein%20P0709F06.15	Cit.5121.1.S1_at
Cs5g28220.1:105-653	on_0_week	off_0_week	OK	86.6788	21.3202	-2.02346	4.06558	3.95683	7.59495e-05	0.00326967	yes	ID=Cs5g28220.1	Info=Predicted%20protein	Cit.19012.1.S1_x_at
orange1.1t03628.1:0-1535	on_0_week	off_0_week	OK	41.9433	10.3629	-2.01701	4.04744	4.73978	2.13948e-06	0.000161477	yes	ID=orange1.1t03628.1	Info=Glutathione%20transferase%20GST%2023%3B%20Probable%20glutathione%20S-transferase%3B%20Glutathione%20S-transferase%20U8%3BPutative%20tau%20class%20glutathione%20transferase%20GSTU47
Cs9g14360.1:10-1013	on_0_week	off_0_week	OK	77.8786	19.2879	-2.01353	4.03769	4.81093	1.50232e-06	0.000119434	yes	ID=Cs9g14360.1	Info=Invertase/pectin%20methylesterase%20inhibitor%20family%20protein%20/%20DC%201.2-like%20protein%3B21%20kDa%20protein%3B%20Pectinesterase%202%3B%20Pectinesterase/pectinesterase%20inhibitor%203	Cit.24929.1.S1_x_at
orange1.1t02619.1:13-1681	on_0_week	off_0_week	OK	6.22028	1.55559	-1.99951	3.99864	3.70446	0.000211838	0.00749605	yes	ID=orange1.1t02619.1	Info=Hydroxycinnamoyl%20CoA%20shikimate/quinate%20hydroxycinnamoyltransferase-like%20protein%20(Fragment)%3BOmega-hydroxypalmitate%20O-feruloyl%20transferase%3B%20Benzyl%20alcohol%20O-benzoyltransferase%3B%20Hydroxycinnamoyl-Coenzyme%20A%20shikimate/quinate%20hydroxycinnamoyltransferase%3B%2013-hydroxylupanine%20O-tigloyltransferase%3B%20Anthranilate%20N-benzoyltransferase%20protein%201%3B%20Taxa…	Cit.16418.1.S1_at
Cs1g04820.1:3-1491	on_0_week	off_0_week	OK	13.0443	3.30233	-1.98186	3.95002	4.417	1.00082e-05	0.000596741	yes			Cit.14956.1.S1_s_at	Cit.14956.1.S1_at
Cs9g07580.1:0-2608	on_0_week	off_0_week	OK	42.0009	10.6784	-1.97573	3.93327	5.10781	3.25917e-07	3.06028e-05	yes	ID=Cs9g07580.1	Info=Sulfate%20transporter%203.1%3B%20Probable%20sulfate%20transporter%203.3%3B%20High%20affinity%20sulfate%20transporter%202%3B%20Low%20affinity%20sulfate%20transporter%203%3B%20Sulfate%20transporter%204.1%2C%20chloroplastic%3B%20Early%20nodulin-70%3B%20Solute%20carrier%20family%2026%20member%206%3BSulfate/bicarbonate/oxalate%20exchanger%20and%20transporter%20sat-1
orange1.1t03231.1:40-1910	on_0_week	off_0_week	OK	5.35262	1.37169	-1.96429	3.90221	3.63402	0.000279035	0.00932071	yes	ID=orange1.1t03231.1	Info=Chloroplast%20nucleoid%20DNA%20binding%20protein-like	Cit.5453.1.S1_at	Cit.5453.1.S1_s_at
Cs5g18860.1:0-2139	on_0_week	off_0_week	OK	5.65247	1.45425	-1.9586	3.88685	3.94354	8.0287e-05	0.00341937	yes	ID=Cs5g18860.1	Info=Probable%20peptide/nitrate%20transporter%20At1g33440%3B%20Nitrate%20transporter%201.2%3B%20Peptide%20transporter%20PTR1%3B%20Probable%20nitrite%20transporter%20At1g68570%3B%20Putative%20peptide/nitrate%20transporter%20At3g25280%3B%20Probable%20peptide%20transporter%20At1g52190%3B%20Probable%20nitrate%20excretion%20transporter%203%3BTGF-beta%20receptor%2C%20type%20I/II%20extracellular%20regio…
Cs2g04110.1:0-1340	on_0_week	off_0_week	OK	78.4258	20.483	-1.9369	3.82882	4.82293	1.41468e-06	0.000114762	yes	ID=Cs2g04110.1	Info=Protein%20SRG1%3B%20Probable%202-oxoglutarate/Fe(II)-dependent%20dioxygenase%3B%20Codeine%20O-demethylase%3B%20Thebaine%206-O-demethylase%3B%20S-norcoclaurine%20synthase%201%3B%20Flavonol%20synthase/flavanone%203-hydroxylase%3B%20Leucoanthocyanidin%20dioxygenase%3B%20Flavonol%20synthase/flavanone%203-hydroxylase%20(Fragment)%3B%20Gibberellin%203-beta-dioxygenase%201%3B%20Gibberellin%2020%20o…	Cit.19177.1.S1_at
Cs7g30860.1:0-866	on_0_week	off_0_week	OK	36.2693	9.47815	-1.93607	3.82662	4.65811	3.19122e-06	0.000230638	yes	ID=Cs7g30860.1	Info=Transcription%20factor%20bHLH51%3B%20Putative%20transcription%20factor%20bHLH107%3B%20Transcription%20factor%20ABA-INDUCIBLE%20bHLH-TYPE%3B%20Transcription%20factor%20ABORTED%20MICROSPORES%3B%20Transcription%20factor%20SPATULA%3B%20Transcription%20factor%20ALC%3BHelix-loop-helix%20DNA-binding%20domain%20containing%20protein%2C%20expressed
Cs3g01890.1:8-742	on_0_week	off_0_week	OK	13.9537	3.6831	-1.92166	3.78859	3.30848	0.000938041	0.0237994	yes	ID=Cs3g01890.1	Info=Two-component%20response%20regulator%20ARR9%3B%20Two-component%20response%20regulator-like%20PRR37%3B%203'%2C5'-cyclic-nucleotide%20phosphodiesterase%20regA%3B%20Putative%20two-component%20response%20regulator%20ARR21%3B%20Chemotaxis%20protein%20CheY%3B%20Gliding%20motility%20regulatory%20protein%3B%20Chemotaxis%20protein%20CheV%3B%20Nitrogen%20assimilation%20regulatory%20protein%20ntrC%3B%2…
orange1.1t03618.1:64-1154	on_0_week	off_0_week	OK	55.6386	14.8318	-1.9074	3.75132	4.47362	7.69064e-06	0.000484234	yes	ID=orange1.1t03618.1	Info=Probable%20glutathione%20S-transferase%3B%20Glutathione%20transferase%20GST%2023%3B%20Glutathione%20S-transferase%20U7%3B%20Probable%20glutathione%20S-transferase%20parC%3B%20Probable%20glutathione%20S-transferase%20parA%3BPutative%20tau%20class%20glutathione%20transferase%20GSTU47	Cit.7044.1.S1_at
Cs8g15720.1:34-1434	on_0_week	off_0_week	OK	10.3899	2.77675	-1.90372	3.74177	3.97032	7.17772e-05	0.00312676	yes	ID=Cs8g15720.1	Info=Xyloglucan%20endotransglucosylase/hydrolase%20protein%2014%2C%20putative%3BProbable%20xyloglucan%20endotransglucosylase/hydrolase%20protein%2032%3B%20Xyloglucan%20endotransglucosylase/hydrolase%20protein%2022%3B%20Probable%20xyloglucan%20endotransglucosylase/hydrolase%3B%20Probable%20xyloglucan%20endotransglucosylase/hydrolase%20(Fragment)%3B%20Xyloglucan%20endotransglycosylase/hydrolase%20p…	Cit.11983.1.S1_s_at
Cs2g06990.1:0-1356	on_0_week	off_0_week	OK	6.72794	1.80029	-1.90193	3.73713	3.26084	0.00111081	0.0271443	yes	ID=Cs2g06990.1	Info=Equilibrative%20nucleoside%20transporter(ENT3)-like%20protein
Cs3g25510.1:0-1621	on_0_week	off_0_week	OK	203.63	54.5624	-1.89997	3.73205	5.48521	4.12981e-08	5.42099e-06	yes	ID=Cs3g25510.1	Info=Auxin-induced%20protein%205NG4%3BNodulin%20MtN21%20/EamA-like%20transporter%20family%20protein	Cit.22278.1.S1_s_at	Cit.28591.1.S1_at
Cs2g26900.1:65-2882	on_0_week	off_0_week	OK	56.1895	15.22	-1.88434	3.69184	5.39554	6.83169e-08	8.57557e-06	yes	ID=Cs2g26900.1	Info=Putative%20uncharacterized%20protein%20(Fragment)	Cit.7276.1.S1_at
Cs5g25410.1:3-1480	on_0_week	off_0_week	OK	5.285	1.43418	-1.88167	3.68501	3.1325	0.00173324	0.0370411	yes	ID=Cs5g25410.1	Info=G-type%20lectin%20S-receptor-like%20serine/threonine-protein%20kinase%20CES101%3BCurculin-like%20(Mannose-binding)%20lectin%20family%20protein
Cs4g13870.1:0-1529	on_0_week	off_0_week	OK	26.777	7.28477	-1.87804	3.67575	4.53702	5.7054e-06	0.000380846	yes	ID=Cs4g13870.1	Info=1-aminocyclopropane-1-carboxylate%20oxidase%201%3B%20Probable%201-aminocyclopropane-1-carboxylate%20oxidase%3B%20Naringenin%2C2-oxoglutarate%203-dioxygenase%3B%20Probable%202-oxoglutarate/Fe(II)-dependent%20dioxygenase%3B%20Flavanone%203-dioxygenase%3B%20Thebaine%206-O-demethylase%3B%20Flavone%20synthase%3B%20Naringenin%2C2-oxoglutarate%203-dioxygenase%20(Fragment)%3B%20Codeine%20O-demethyla…	Cit.1718.1.S1_s_at	Cit.23039.1.S1_x_at
Cs1g25600.1:0-462	on_0_week	off_0_week	OK	175.947	48.1428	-1.86975	3.65469	4.45499	8.38989e-06	0.000521091	yes	ID=Cs1g25600.1	Info=Thiosulfate%20sulfurtransferase%2C%20chloroplastic%3B%20Senescence-associated%20protein%20DIN1%3BPutative%20uncharacterized%20protein%20Sb04g003965%20(Fragment)	Cit.11883.1.S1_s_at
Cs6g14020.1:0-823	on_0_week	off_0_week	OK	262.638	72.0557	-1.86589	3.64493	5.30345	1.13632e-07	1.32849e-05	yes	ID=Cs6g14020.1	Info=Short%20chain%20alcohol%20dehydrogenase%2C%20putative%20(Fragment)%3BMomilactone%20A%20synthase%3B%20Xanthoxin%20dehydrogenase%3B%20Sex%20determination%20protein%20tasselseed-2%3B%20Bacilysin%20biosynthesis%20oxidoreductase%20BacC%3B%203-alpha-(or%2020-beta)-hydroxysteroid%20dehydrogenase%3B%20Uncharacterized%20oxidoreductase%20yxbG%3B%20Uncharacterized%20oxidoreductase%20ygcW%3B%20Uncharact…
Cs7g23210.1:71-2899	on_0_week	off_0_week	OK	10.2471	2.81412	-1.86446	3.64132	4.35743	1.316e-05	0.000758133	yes	ID=Cs7g23210.1	Info=Transposon%20protein%2C%20putative%2C%20Mutator%20sub-class%2C%20expressed	Cit.29639.1.S1_at	Cit.4227.1.S1_s_at
Cs7g26790.1:0-2442	on_0_week	off_0_week	OK	7.23952	1.99616	-1.85866	3.62671	4.03595	5.43813e-05	0.00246577	yes	ID=Cs7g26790.1	Info=Putative%20uncharacterized%20protein%20Sb03g007280
Cs1g14060.1:62-1692	on_0_week	off_0_week	OK	16.3143	4.52436	-1.85036	3.6059	4.444	8.83011e-06	0.000540696	yes	ID=Cs1g14060.1	Info=Kelch%20repeat-containing%20F-box%20family%20protein%3BF-box/kelch-repeat%20protein%20At1g15670%3B%20Kelch-like%20protein%205	Cit.361.1.S1_at
orange1.1t01952.1:4-1795	on_0_week	off_0_week	OK	29.7665	8.28998	-1.84425	3.59066	4.5783	4.68768e-06	0.000321268	yes	ID=orange1.1t01952.1	Info=Reticuline%20oxidase-like%20protein%3B%20Reticuline%20oxidase%3B%20Uncharacterized%20FAD-linked%20oxidoreductase%20yvdP%3B(S)-tetrahydroprotoberberine%20oxidase	Cit.12518.1.S1_at
Cs2g18290.1:0-1430	on_0_week	off_0_week	OK	31.1211	8.71633	-1.8361	3.57044	4.17605	2.96612e-05	0.00149948	yes	ID=Cs2g18290.1	Info=UDP-glycosyltransferase%2074E2%3B%20Indole-3-acetate%20beta-glucosyltransferase%3B%20Cinnamate%20beta-D-glucosyltransferase%3B%20Limonoid%20UDP-glucosyltransferase%3B%20Cyanohydrin%20beta-glucosyltransferase%3BUDP-glucoronosyl/UDP-glucosyl%20transferase%20family%20protein
Cs8g01170.1:10-1435	on_0_week	off_0_week	OK	105.453	29.6269	-1.83162	3.55937	4.89883	9.64114e-07	8.15394e-05	yes	ID=Cs8g01170.1	Info=Xylem%20cysteine%20proteinase%201%3B%20Chymopapain%3B%20Papaya%20proteinase%204%3B%20Caricain%3B%20Papain%3B%20Oryzain%20alpha%20chain%3B%20Cysteine%20proteinase%20RD21a%3B%20KDEL-tailed%20cysteine%20endopeptidase%20CEP2%3B%20Cysteine%20proteinase%20COT44%20(Fragment)%3B%20Vignain%3B%20Thiol%20protease%20SEN102%3B%20Probable%20cysteine%20proteinase%20At3g19400%3B%20Oryzain%20beta%20chain%3B%…	Cit.12549.1.S1_s_at	Cit.12549.1.S1_at
Cs3g02125.1:0-559	on_0_week	off_0_week	OK	357.52	100.497	-1.83087	3.55752	5.18063	2.21142e-07	2.29314e-05	yes	ID=Cs3g02125.1	Info=Defensin-like%20protein%3B%20Defensin%20J1-2%3B%20Putative%20defensin-like%20protein%203%3BLow-molecular-weight%20cysteine-rich%20protein%20LCR69%2C%20putative	Cit.2831.1.S1_s_at
Cs8g05970.1:0-2259	on_0_week	off_0_week	OK	216.626	60.9605	-1.82926	3.55355	5.33015	9.8133e-08	1.15865e-05	yes	ID=Cs8g05970.1	Info=Nii%2C%20plastid-targeted%20nitrite%20reductase%20apoenzyme%20(IC)%3BFerredoxin--nitrite%20reductase%2C%20chloroplastic%3B%20Ferredoxin--nitrite%20reductase%2C%20chloroplastic%20(Fragment)%3B%20Ferredoxin--nitrite%20reductase%3B%20Sulfite%20reductase%20[ferredoxin]%201	Cit.12850.1.S1_s_at
Cs5g34260.1:18-1372	on_0_week	off_0_week	OK	12.2169	3.44541	-1.82613	3.54585	4.01108	6.04408e-05	0.00270961	yes	ID=Cs5g34260.1	Info=Gibberellin%20receptor%20GID1%2C%20putative%3BProbable%20carboxylesterase%2013%3B%20Gibberellin%20receptor%20GID1B%3B%20Carboxylesterase%201%3B%20Lipase%202%3B%20Arylacetamide%20deacetylase%3B%20Hormone-sensitive%20lipase%3B%20Arylacetamide%20deacetylase-like%202%3B%20AB%20hydrolase%20superfamily%20protein%20B1A11.02	Cit.25389.1.S1_at
Cs7g02610.1:0-243	on_0_week	off_0_week	OK	197.061	55.6846	-1.82329	3.53887	3.81913	0.000133926	0.00520216	yes
orange1.1t02794.1:107-765	on_0_week	off_0_week	OK	153.286	43.6782	-1.81124	3.50944	4.85673	1.1934e-06	9.81471e-05	yes			Cit.5768.1.S1_at
Cs6g18360.1:0-1652	on_0_week	off_0_week	OK	67.888	19.6056	-1.79189	3.46268	4.92754	8.32725e-07	7.18222e-05	yes	ID=Cs6g18360.1	Info=Putative%20glutamine%20amidotransferase%20Rv2859c%3B%20Putative%20glutamine%20amidotransferase-like%20protein%20yvdE%20homolog%20(Fragment)%3BClass%20I%20glutamine%20amidotransferase-like%20domain-containing%20protein	Cit.16492.1.S1_at
Cs8g19280.1:0-1791	on_0_week	off_0_week	OK	4.62768	1.33773	-1.7905	3.45935	3.17434	0.00150179	0.033735	yes	ID=Cs8g19280.1	Info=UDP-glycosyltransferase%2076E11%3B%20Cyanohydrin%20beta-glucosyltransferase%3B%20Kaempferol%203-O-beta-D-galactosyltransferase%3BUDP-glucoronosyl/UDP-glucosyl%20transferase%20family%20protein
Cs2g22800.1:47-961	on_0_week	off_0_week	OK	99.519	28.9721	-1.78031	3.435	4.19907	2.68009e-05	0.00138957	yes	ID=Cs2g22800.1	Info=Putative%20uncharacterized%20protein	Cit.1838.1.S1_s_at	Cit.25688.1.S1_at
Cs6g19680.1:4-1484	on_0_week	off_0_week	OK	9.26591	2.70196	-1.77793	3.42934	3.83841	0.000123834	0.00487368	yes	ID=Cs6g19680.1	Info=MADS-box%20transcription%20factor%20SEP-like%203%20(Fragment)%3BDevelopmental%20protein%20SEPALLATA%202%3B%20MADS-box%20protein%20CMB1%3B%20Agamous-like%20MADS-box%20protein%20AGL9%20homolog%3B%20MADS-box%20transcription%20factor%201%3B%20Agamous-like%20MADS-box%20protein%20AGL3%3B%20Floral%20homeotic%20protein%20APETALA%201%3B%20Transcription%20factor%20CAULIFLOWER%3B%20Floral%20homeotic%20…	Cit.25872.1.S1_at	Cit.3729.1.S1_at
Cs1g11190.1:0-1127	on_0_week	off_0_week	OK	17.5959	5.13586	-1.77656	3.42608	3.48625	0.000489834	0.014247	yes	ID=Cs1g11190.1	Info=Zinc%20finger%20protein%201%3B%20Zinc%20finger%20protein%20KNUCKLES%3B%20Probable%20transcriptional%20regulator%20RABBIT%20EARS%3B%20Zinc%20finger%20protein%20JAGGED%3BEPF-type%20Cis2-His2%20zinc%20finger%20transcription%20factor%20(Fragment)	Cit.22009.1.S1_at	Cit.22009.1.S1_x_at
Cs1g09470.1:3-3370	on_0_week	off_0_week	OK	3.38132	0.990368	-1.77155	3.41421	3.68433	0.000229304	0.0080425	yes	ID=Cs1g09470.1	Info=Leucine-rich%20repeat%20containing%20protein%2C%20putative%3BPutative%20disease%20resistance%20protein%20RGA3%3B%20Disease%20resistance%20protein%20RGA2
Cs4g09360.1:1-4517	on_0_week	off_0_week	OK	9.23212	2.71837	-1.76392	3.3962	4.32161	1.54897e-05	0.000879592	yes	ID=Cs4g09360.1	Info=Putative%20uncharacterized%20protein%20Sb01g007890	Cit.23262.1.S1_at
Cs2g30340.1:13-1486	on_0_week	off_0_week	OK	24.6628	7.29344	-1.75767	3.38152	4.18017	2.91294e-05	0.00148448	yes	ID=Cs2g30340.1	Info=Putative%20uncharacterized%20protein%20(Fragment)	Cit.16235.1.S1_at
Cs2g28300.1:200-721	on_0_week	off_0_week	OK	48.1497	14.3587	-1.7456	3.35334	3.24784	0.00116284	0.0280138	yes	ID=Cs2g28300.1	Info=Bidirectional%20sugar%20transporter%20SWEET4%3B%20Putative%20bidirectional%20sugar%20transporter%20SWEET7d%3BPutative%20uncharacterized%20protein%20Sb03g027260
orange1.1t03275.1:2-1746	on_0_week	off_0_week	OK	23.2479	6.96237	-1.73945	3.33908	4.29263	1.76568e-05	0.000993194	yes	ID=orange1.1t03275.1	Info=Zinc%20transporter%201%3B%20Fe(2+)%20transport%20protein%201%3B%20Probable%20zinc%20transporter%208%3B%20Zinc%20transporter%206%2C%20chloroplastic%3B%20Fe(2+)%20transport%20protein%203%2C%20chloroplastic%3B%20Zinc-regulated%20transporter%202%3BPutative%20uncharacterized%20protein%20Sb02g006960	Cit.13862.1.S1_at	Cit.23498.1.S1_s_at
Cs2g18910.1:0-2526	on_0_week	off_0_week	OK	84.6964	25.3705	-1.73915	3.33838	5.0675	4.03084e-07	3.74238e-05	yes	ID=Cs2g18910.1	Info=Subtilisin-like%20protease%3B%20Cucumisin%3B%20Xylem%20serine%20proteinase%201%3B%20Serine%20protease%20AprX%3BSubtilisin-like%20serine%20protease%20AIR3%20(Fragment)	Cit.9905.1.S1_s_at
Cs5g01160.1:0-1089	on_0_week	off_0_week	OK	48.7273	14.6313	-1.73567	3.33034	4.32936	1.49546e-05	0.000853273	yes	ID=Cs5g01160.1	Info=Putative%20uncharacterized%20protein%20At1g63310	Cit.7736.1.S1_at
Cs1g05850.1:2-1692	on_0_week	off_0_week	OK	76.1743	23.0517	-1.72443	3.3045	4.91807	8.74019e-07	7.44477e-05	yes	ID=Cs1g05850.1	Info=Salutaridinol%207-O-acetyltransferase%3B%20Vinorine%20synthase%3B%20BAHD%20acyltransferase%20At5g47980%3B%20Deacetylvindoline%20O-acetyltransferase%3B3'-N-debenzoyl-2'-deoxytaxol%20N-benzoyltransferase%2C%20putative
Cs7g15770.1:0-997	on_0_week	off_0_week	OK	87.9237	26.7862	-1.71476	3.28242	4.467	7.93244e-06	0.000495258	yes	ID=Cs7g15770.1	Info=Glutathione%20transferase%20GST%2023%3B%20Probable%20glutathione%20S-transferase%3B%20Glutathione%20S-transferase%20U7%3B%20Probable%20glutathione%20S-transferase%20parA%3B%20Probable%20glutathione%20S-transferase%20parC%3B%20Maleylacetoacetate%20isomerase%3B%20Probable%20maleylacetoacetate%20isomerase%3BGlutathione%20S-transferase%2C%20C-terminal%3B%20Thioredoxin-like%20fold	Cit.6308.1.S1_at
Cs8g18020.1:50-734	on_0_week	off_0_week	OK	61.7122	18.8199	-1.71329	3.27908	3.91412	9.07363e-05	0.00377014	yes	ID=Cs8g18020.1	Info=17.6%20kDa%20class%20I%20heat%20shock%20protein%203%3B%2018.1%20kDa%20class%20I%20heat%20shock%20protein%3B%2017.4%20kDa%20class%20I%20heat%20shock%20protein%3B%2018.5%20kDa%20class%20I%20heat%20shock%20protein%3B%2017.8%20kDa%20class%20I%20heat%20shock%20protein%3B%2017.5%20kDa%20class%20I%20heat%20shock%20protein%3B%2018.2%20kDa%20class%20I%20heat%20shock%20protein%3B%2017.3%20kDa%20class%…	Cit.8447.1.S1_at
Cs5g02430.1:0-886	on_0_week	off_0_week	OK	3727.81	1147.27	-1.70013	3.2493	4.18473	2.85508e-05	0.00147389	yes			Cit.10228.1.S1_s_at
Cs7g12610.1:15-614	on_0_week	off_0_week	OK	1060.79	328.818	-1.68978	3.22608	4.89045	1.00606e-06	8.44688e-05	yes
Cs2g22770.1:0-835	on_0_week	off_0_week	OK	64.5678	20.2914	-1.66994	3.18201	3.62431	0.000289737	0.00962427	yes	ID=Cs2g22770.1	Info=Putative%20uncharacterized%20protein%20Sb06g029890	Cit.29721.1.S1_at	Cit.5237.1.S1_s_at
Cs7g06160.1:0-927	on_0_week	off_0_week	OK	15.9136	5.00304	-1.66938	3.18078	3.60221	0.000315522	0.0102459	yes	ID=Cs7g06160.1	Info=Putative%20uncharacterized%20protein%20Sb01g041490%3BZinc%20finger%20protein%203%3B%20Zinc%20finger%20protein%20KNUCKLES	Cit.7661.1.S1_at
Cs7g30060.1:4-2314	on_0_week	off_0_week	OK	18.3996	5.79189	-1.66757	3.17679	3.9668	7.28447e-05	0.00314736	yes	ID=Cs7g30060.1	Info=Adenine/guanine%20permease%20AZG1%3B%20Putative%20xanthine/uracil%20permease%20C887.17%3B%20Putative%20permease%20MJ0326%3B%20Guanine/hypoxanthine%20permease%20pbuO%3B%20Probable%20adenine%20permease%20PurP%3B%20Putative%20permease%20yicO%3B%20Guanine/hypoxanthine%20permease%20pbuG%3B%20Putative%20permease%20ygfQ%3BSulfate/bicarbonate/oxalate%20exchanger%20and%20transporter%20sat-1%20(Fragme…	Cit.16828.1.S1_at
Cs7g19160.1:0-1833	on_0_week	off_0_week	OK	40.1823	12.7143	-1.66011	3.16041	4.37726	1.2018e-05	0.000702524	yes	ID=Cs7g19160.1	Info=Glutamate%20dehydrogenase%20(Precursor)%3BGlutamate%20dehydrogenase%202%3B%20Glutamate%20dehydrogenase%20A%3B%20Glutamate%20dehydrogenase%20B%3B%20Probable%20glutamate%20dehydrogenase%203%3B%20NAD-specific%20glutamate%20dehydrogenase%3B%20NAD-specific%20glutamate%20dehydrogenase%20A%3B%20NADP-specific%20glutamate%20dehydrogenase%20B%3B%20NADP-specific%20glutamate%20dehydrogenase%3B%20NADP-sp…	Cit.6660.1.S1_at
Cs7g03770.1:3-1148	on_0_week	off_0_week	OK	83.8289	26.5363	-1.65948	3.15903	3.8561	0.000115208	0.00462579	yes	ID=Cs7g03770.1	Info=Extracellular%20ribonuclease%20LE%3B%20Ribonuclease%201%3B%20Intracellular%20ribonuclease%20LX%3B%20Ribonuclease%20MC%3B%20Ribonuclease%20DdI%3B%20Ribonuclease-like%20storage%20protein%3B%20Ribonuclease%20Oy%3B%20Ribonuclease%20Phyb%3B%20Ribonuclease%20Rh%3B%20Ribonuclease%20Trv%3BPutative%20uncharacterized%20protein%20Sb07g021330	Cit.4047.1.S1_at
Cs4g06600.1:95-1687	on_0_week	off_0_week	OK	6.00961	1.90876	-1.65463	3.14842	3.19467	0.00139993	0.03192	yes	ID=Cs4g06600.1	Info=Glucan%20endo-1%2C3-beta-glucosidase%205%3B%20Glucan%20endo-1%2C3-beta-glucosidase%2C%20acidic%20isoform%3B%20Glucan%20endo-1%2C3-beta-glucosidase%2C%20basic%20isoform%3B%20Glucan%20endo-1%2C3-beta-glucosidase%2C%20basic%20isoform%201%20(Fragment)%3B%20Glucan%20endo-1%2C3-beta-glucosidase%2C%20acidic%20isoform%20PR-Q'%3B%20Glucan%20endo-1%2C3-beta-glucosidase%20B%3B%20Glucan%20endo-1%2C3-bet…	Cit.36825.1.S1_at
Cs7g27910.1:0-2615	on_0_week	off_0_week	OK	9.78678	3.12878	-1.64523	3.12798	3.88742	0.000101314	0.00416608	yes	ID=Cs7g27910.1	Info=Two-component%20response%20regulator-like%20PRR37%3B%20Two-component%20response%20regulator%20ARR1%3B%203'%2C5'-cyclic-nucleotide%20phosphodiesterase%20regA%3B%20Putative%20two-component%20response%20regulator%20ARR20%3B%20Transcriptional%20regulatory%20protein%20zraR%3B%20Putative%20two-component%20response%20regulator-like%20APRR8%3B%20Zinc%20finger%20protein%20CONSTANS-LIKE%204%3B%20CAI-1…	Cit.37580.1.S1_at
Cs5g30380.1:626-2069	on_0_week	off_0_week	OK	96.0189	30.7135	-1.64445	3.12629	4.6274	3.70288e-06	0.000258227	yes	ID=Cs5g30380.1	Info=Indole-3-acetic%20acid%2014%20transcription%20factor%20like%3BAuxin-induced%20protein%20AUX28%3B%20Auxin-responsive%20protein%20IAA16	Cit.13997.1.S1_at
Cs7g30820.1:13-1595	on_0_week	off_0_week	OK	20.7379	6.63389	-1.64434	3.12605	3.87875	0.000104996	0.00427329	yes	ID=Cs7g30820.1	Info=Hydroxycinnamoyl%20CoA%20shikimate/quinate%20hydroxycinnamoyltransferase-like%20protein%20(Fragment)%3BTaxadien-5-alpha-ol%20O-acetyltransferase%3B%20Omega-hydroxypalmitate%20O-feruloyl%20transferase%3B%20(Z)-3-hexen-1-ol%20acetyltransferase%3B%20Benzyl%20alcohol%20O-benzoyltransferase
Cs1g09240.1:0-2451	on_0_week	off_0_week	OK	6.30845	2.02542	-1.63907	3.11465	3.67045	0.000242128	0.00834503	yes	ID=Cs1g09240.1	Info=Probable%20LRR%20receptor-like%20serine/threonine-protein%20kinase%20At3g47570%3B%20LRR%20receptor-like%20serine/threonine-protein%20kinase%20EFR%3B%20Putative%20receptor-like%20protein%20kinase%20At3g47110%3B%20Putative%20leucine-rich%20repeat%20receptor-like%20serine/threonine-protein%20kinase%20At2g24130%3B%20Leucine-rich%20repeat%20receptor%20protein%20kinase%20EXS%3B%20LRR%20receptor-li…
Cs5g08450.1:0-1448	on_0_week	off_0_week	OK	17.3941	5.59683	-1.63591	3.10784	3.86042	0.000113191	0.00456015	yes	ID=Cs5g08450.1	Info=Hydroxyproline-rich%20glycoprotein%20family%20protein
Cs1g22300.1:49-2991	on_0_week	off_0_week	OK	5.77632	1.86767	-1.62891	3.09279	3.7957	0.000147229	0.00555604	yes	ID=Cs1g22300.1	Info=Leucine-rich%20repeat%20receptor-like%20protein%20kinase%20(Fragment)%3BProbable%20LRR%20receptor-like%20serine/threonine-protein%20kinase%20At4g37250%3B%20Receptor%20protein%20kinase-like%20protein%20At4g34220%3B%20Probable%20inactive%20leucine-rich%20repeat%20receptor-like%20protein%20kinase%20At1g66830%3B%20Probable%20inactive%20receptor%20kinase%20At2g26730%3B%20Probable%20leucine-rich%2…	Cit.25185.1.S1_at
Cs2g06630.1:0-1782	on_0_week	off_0_week	OK	55.5626	18.0609	-1.62124	3.07639	4.40075	1.0788e-05	0.000636865	yes	ID=Cs2g06630.1	Info=3'(2')%2C5'-bisphosphate%20nucleotidase-like%20protein%3BPAP-specific%20phosphatase%20HAL2-like%3B%20SAL1%20phosphatase%3B%20Probable%20SAL4%20phosphatase%3B%203'(2')%2C5'-bisphosphate%20nucleotidase%3B%20SAL2%20phosphatase%3B%20Putative%20PAP-specific%20phosphatase%2C%20mitochondrial	Cit.13680.1.S1_at
Cs2g28330.1:0-1413	on_0_week	off_0_week	OK	95.5472	31.1194	-1.6184	3.07034	4.65306	3.27049e-06	0.000232926	yes	ID=Cs2g28330.1	Info=Homeobox-leucine%20zipper%20protein%20HAT5%3B%20Putative%20homeobox-leucine%20zipper%20protein%20ATHB-51%3BPutative%20uncharacterized%20protein%20At5g15150%20(Fragment)	Cit.7954.1.S1_at
Cs3g07720.1:9-1101	on_0_week	off_0_week	OK	726.898	237.121	-1.61613	3.06552	4.50304	6.69882e-06	0.00043892	yes	ID=Cs3g07720.1	Info=Stress%20responsive%20alpha-beta%20barrel%20domain-containing%20protein%20(Precursor)%3BUncharacterized%20protein%20At5g22580%3B%20Probable%20protein%20Pop3	Cit.1911.1.S1_s_at
Cs3g11120.1:387-1351	on_0_week	off_0_week	OK	11.0123	3.59775	-1.61395	3.06089	3.06004	0.00221307	0.0447302	yes	ID=Cs3g11120.1	Info=Disease%20resistance%20protein%20At4g27190%3B%20Probable%20disease%20resistance%20protein%20At4g27220%3BDisease%20resistance%20protein%20RFL1%2C%20putative
Cs5g28710.1:168-1669	on_0_week	off_0_week	OK	36.5803	11.9761	-1.6109	3.05442	3.90588	9.38821e-05	0.00388731	yes	ID=Cs5g28710.1	Info=1-aminocyclopropane-1-carboxylate%20oxidase%20homolog%2011%3B%20Gibberellin%2020%20oxidase%201%3B%20Flavonol%20synthase/flavanone%203-hydroxylase%3B%20Naringenin%2C2-oxoglutarate%203-dioxygenase%3B%20Naringenin%2C2-oxoglutarate%203-dioxygenase%20(Fragment)%3B%20Flavanone%203-dioxygenase%3B%20Codeine%20O-demethylase%3B%20Thebaine%206-O-demethylase%3B%20Protein%20SRG1%3B%20Probable%202-oxoglut…	Cit.11435.1.S1_s_at
Cs2g22810.1:7-955	on_0_week	off_0_week	OK	55.8416	18.318	-1.60808	3.04846	3.62176	0.000292603	0.00969246	yes	ID=Cs2g22810.1	Info=Putative%20uncharacterized%20protein%20Sb06g029870
Cs3g10920.1:1-1098	on_0_week	off_0_week	OK	18.8392	6.18633	-1.60658	3.04529	3.7019	0.000213991	0.00754981	yes	ID=Cs3g10920.1	Info=Indole-3-acetic%20acid%20inducible%203%20(Fragment)%3BAuxin-induced%20protein%2022D%3B%20Auxin-responsive%20protein%20IAA4	Cit.13973.1.S1_at
Cs2g22050.1:0-1014	on_0_week	off_0_week	OK	13.4502	4.4455	-1.59721	3.02558	3.48223	0.000497265	0.0143721	yes	ID=Cs2g22050.1	Info=Putative%20uncharacterized%20protein%20Sb10g007810%3BMADS-box%20protein%20AGL24%3B%20MADS-box%20transcription%20factor%20ANR1%3B%20Agamous-like%20MADS-box%20protein%20AGL21%3B%20Floral%20homeotic%20protein%20FBP1%3B%20MADS-box%20protein%20FLOWERING%20LOCUS%20C%3B%20MADS-box%20protein%20JOINTLESS%3B%20Floral%20homeotic%20protein%20GLOBOSA%3B%20Agamous-like%20MADS-box%20protein%20AGL8%20homolo…	Cit.31385.1.S1_at
Cs2g22790.1:11-795	on_0_week	off_0_week	OK	113.116	37.4691	-1.59403	3.01891	3.81135	0.000138208	0.00528196	yes	ID=Cs2g22790.1	Info=Putative%20uncharacterized%20protein
Cs3g19060.1:4-3181	on_0_week	off_0_week	OK	511.739	169.639	-1.59294	3.01663	4.25119	2.12636e-05	0.00114737	yes	ID=Cs3g19060.1	Info=Putative%20nitrate%20reductase%20(NADH)%20(Fragment)%3BNitrate%20reductase%20[NAD(P)H]%3B%20Nitrate%20reductase%20[NADH]%3B%20Inducible%20nitrate%20reductase%20[NADH]%202%3B%20Nitrate%20reductase%20[NADH]%2C%20clone%20PBNBR1412%3B%20Nitrate%20reductase%20[NADH]%20(Fragment)%3B%20Nitrate%20reductase%20[NADPH]%3B%20Nitrate%20reductase%20[NAD(P)H]%20(Fragment)%3B%20NADH-cytochrome%20b5%20reduct…	Cit.10334.1.S1_s_at	Cit.10334.1.S1_at
Cs3g27360.1:2-2671	on_0_week	off_0_week	OK	7.55584	2.50777	-1.59119	3.01298	3.08146	0.00205991	0.0425728	yes	ID=Cs3g27360.1	Info=Ser/Thr-rich%20protein%20T10%20in%20DGCR%20region%3B%20Uncharacterized%20protein%20C22orf25%20homolog%3B%20Uncharacterized%20protein%20C22orf25%3BSer/Thr-rich%20protein%20T10%20in%20DGCR%20region%2C%20putative	Cit.11961.1.S1_at
Cs1g08030.1:0-1058	on_0_week	off_0_week	OK	113.803	37.8681	-1.58748	3.00524	4.28799	1.80294e-05	0.00100939	yes	ID=Cs1g08030.1	Info=Homeobox-leucine%20zipper%20protein%20ATHB-52%3B%20Putative%20homeobox-leucine%20zipper%20protein%20ATHB-51%3BHomeodomain-leucine%20zipper%20transcription%20factor%20TaHDZipI-1	Cit.16076.1.S1_at
Cs4g08990.1:0-1788	on_0_week	off_0_week	OK	224.419	74.8286	-1.58453	2.9991	4.02718	5.64496e-05	0.00254985	yes	ID=Cs4g08990.1	Info=Serine%20acetyltransferase%203%2C%20mitochondrial%3B%20Serine%20acetyltransferase%201%2C%20chloroplastic%3B%20Serine%20acetyltransferase%205%3B%20Probable%20serine%20acetyltransferase%201%3B%20Putative%20serine%20acetyltransferase%3B%20Serine%20acetyltransferase%2C%20plasmid%3B%20Putative%20colanic%20acid%20biosynthesis%20acetyltransferase%20wcaB%3B%202%2C3%2C4%2C5-tetrahydropyridine-2%2C6-d…	Cit.5526.1.S1_s_at
Cs7g30970.1:0-1330	on_0_week	off_0_week	OK	24.4147	8.16512	-1.5802	2.99011	3.74158	0.000182869	0.00675145	yes	ID=Cs7g30970.1	Info=2-oxoglutarate%20(2OG)%20and%20Fe(II)-dependent%20oxygenase%20domain-containing%20protein	Cit.14586.1.S1_at
Cs7g12600.1:0-804	on_0_week	off_0_week	OK	677.974	227.142	-1.57764	2.98481	4.65114	3.30101e-06	0.000232926	yes			Cit.19642.1.S1_s_at
Cs5g33170.1:39-1173	on_0_week	off_0_week	OK	14.7056	4.92836	-1.57718	2.98386	3.52877	0.000417493	0.0124465	yes	ID=Cs5g33170.1	Info=21%20kDa%20protein%3B%20Pectinesterase%201%3B%20Pectinesterase/pectinesterase%20inhibitor%203%3B%20Probable%20pectinesterase/pectinesterase%20inhibitor%2034%3BInvertase/pectin%20methylesterase%20inhibitor%20family%20protein%20/%20DC%201.2-like%20protein	Cit.14470.1.S1_at
Cs5g19060.1:41-3488	on_0_week	off_0_week	OK	4.6849	1.57797	-1.56995	2.96894	3.67744	0.000235585	0.00816674	yes	ID=Cs5g19060.1	Info=Putative%20uncharacterized%20protein%20Sb03g043900%3BProbable%20sucrose-phosphate%20synthase%204%3B%20Sucrose-phosphate%20synthase	Cit.15009.1.S1_at	Cit.31556.1.S1_at
Cs6g18700.1:2-1413	on_0_week	off_0_week	OK	174.512	59.0144	-1.56419	2.95711	4.37274	1.22696e-05	0.00071373	yes	ID=Cs6g18700.1	Info=LOB%20domain-containing%20protein%2041%3BPutative%20uncharacterized%20protein%20Sb01g032580	Cit.12618.1.S1_at	Cit.12618.1.S1_s_at
Cs2g22370.1:1-3466	on_0_week	off_0_week	OK	7.76352	2.63422	-1.55934	2.94719	3.54419	0.000393817	0.0118893	yes	ID=Cs2g22370.1	Info=G-type%20lectin%20S-receptor-like%20serine/threonine-protein%20kinase%20At4g03230%3B%20Cysteine-rich%20receptor-like%20protein%20kinase%2010%3B%20Receptor-like%20serine/threonine-protein%20kinase%20SD1-8%3B%20Putative%20cysteine-rich%20receptor-like%20protein%20kinase%2023%3B%20G-type%20lectin%20S-receptor-like%20serine/threonine-protein%20kinase%20SRK%3B%20Putative%20serine/threonine-protei…	Cit.31083.1.S1_at
Cs7g16870.1:24-3069	on_0_week	off_0_week	OK	4.10122	1.40156	-1.54902	2.92618	3.48695	0.000488572	0.014247	yes	ID=Cs7g16870.1	Info=Asparaginyl-tRNA%20synthetase%2C%20cytoplasmic%202%3B%20Asparaginyl-tRNA%20synthetase%3B%20Asparaginyl-tRNA%20synthetase%2C%20chloroplastic/mitochondrial%3BAsparaginyl-tRNA%20synthetase%201%2C%20cytoplasmic%20/%20asparagine-tRNA%20ligase%201%20(ISS)	Cit.28027.1.S1_at
Cs4g01940.1:74-661	on_0_week	off_0_week	OK	32.3597	11.0763	-1.54673	2.92154	3.56789	0.000359872	0.0112918	yes
Cs1g13910.1:824-2438	on_0_week	off_0_week	OK	26.4063	9.07263	-1.54129	2.91055	3.66076	0.000251471	0.00859252	yes	ID=Cs1g13910.1	Info=Cold-induced%20wall%20associated%20kinase%20(Fragment)%3BWall-associated%20receptor%20kinase-like%202%3B%20Putative%20wall-associated%20receptor%20kinase-like%2011%3B%20Wall-associated%20receptor%20kinase%205%3B%20Proline-rich%20receptor-like%20protein%20kinase%20PERK3%3B%20Cysteine-rich%20receptor-like%20protein%20kinase%2042%3B%20Probable%20receptor-like%20protein%20kinase%20At4g39110%3B%2…	Cit.24282.1.S1_at
Cs3g18430.1:303-1128	on_0_week	off_0_week	OK	23.3212	8.04968	-1.53464	2.89716	3.63858	0.000274146	0.00919994	yes	ID=Cs3g18430.1	Info=Putative%20uncharacterized%20protein%20Sb02g023280	Cit.27418.1.S1_s_at	Cit.4238.1.S1_at
orange1.1t01093.1:1-4112	on_0_week	off_0_week	OK	2.86919	0.990723	-1.53409	2.89606	3.08498	0.00203563	0.0421438	yes	ID=orange1.1t01093.1	Info=Pentatricopeptide%20repeat-containing%20protein%20At3g18110%2C%20chloroplastic%3B%20Pentatricopeptide%20repeat-containing%20protein%20At5g01110%3B%20Pentatricopeptide%20repeat-containing%20protein%20At1g05670%2C%20mitochondrial%3BPentatricopeptide%20repeat-containing%20protein%2C%20putative
Cs7g06720.1:0-1760	on_0_week	off_0_week	OK	384.084	133.04	-1.52957	2.887	4.35808	1.31206e-05	0.000758133	yes	ID=Cs7g06720.1	Info=CND41%2C%20chloroplast%20nucleoid%20DNA%20binding%20protein%20(Precursor)%3BAspartic%20proteinase%20nepenthesin-2	Cit.25191.1.S1_s_at
Cs5g20630.1:1-1802	on_0_week	off_0_week	OK	33.9059	11.7494	-1.52895	2.88576	4.13896	3.48883e-05	0.00172632	yes	ID=Cs5g20630.1	Info=F-box/kelch-repeat%20protein%20SKIP20%3B%20Kelch-like%20ECH-associated%20protein%201%3B%20Kelch-like%20protein%2018%3B%20Influenza%20virus%20NS1A-binding%20protein%20homolog%20B%3B%20Influenza%20virus%20NS1A-binding%20protein%20homolog%3B%20Influenza%20virus%20NS1A-binding%20protein%3B%20Ring%20canal%20kelch%20homolog%3BKelch%20repeat-containing%20F-box%20family%20protein	Cit.15887.1.S1_at
Cs9g16060.1:0-1520	on_0_week	off_0_week	OK	12.1919	4.24585	-1.5218	2.87149	3.46108	0.000538021	0.015284	yes	ID=Cs9g16060.1	Info=Putative%20uncharacterized%20protein%20OSJNBa0059G06.6
Cs4g12260.1:9-1597	on_0_week	off_0_week	OK	25.1359	8.77858	-1.51769	2.86332	3.74801	0.000178244	0.00664236	yes	ID=Cs4g12260.1	Info=21.7%20kDa%20class%20VI%20heat%20shock%20protein%3B%2022.3%20kDa%20class%20VI%20heat%20shock%20protein%3B%2017.6%20kDa%20class%20I%20heat%20shock%20protein%203%3B%2018.5%20kDa%20class%20I%20heat%20shock%20protein%3B%2018.2%20kDa%20class%20I%20heat%20shock%20protein%3B%2018.1%20kDa%20class%20I%20heat%20shock%20protein%20(Fragment)%3B%2017.9%20kDa%20class%20I%20heat%20shock%20protein%3B%2017.5…	Cit.21238.1.S1_at
Cs9g05660.1:0-2549	on_0_week	off_0_week	OK	10.9392	3.82677	-1.51531	2.8586	3.56886	0.000358543	0.0112918	yes	ID=Cs9g05660.1	Info=Armadillo/beta-catenin-like%20repeat-containing%20protein
orange1.1t03619.1:0-267	on_0_week	off_0_week	OK	295.137	104.06	-1.50397	2.83622	3.60131	0.000316616	0.0102459	yes	ID=orange1.1t03619.1	Info=Putative%20uncharacterized%20protein%20Sb01g037750
Cs4g03870.1:0-3131	on_0_week	off_0_week	OK	19.2683	6.81792	-1.49882	2.82611	3.81346	0.000137036	0.00527147	yes	ID=Cs4g03870.1	Info=Cadmium/zinc-transporting%20ATPase%203%3B%20Putative%20cadmium/zinc-transporting%20ATPase%202%3B%20Putative%20inactive%20cadmium/zinc-transporting%20ATPase%204%3B%20Probable%20cadmium-transporting%20ATPase%3B%20Cadmium%2C%20zinc%20and%20cobalt-transporting%20ATPase%3B%20Zinc-transporting%20ATPase%3B%20Lead%2C%20cadmium%2C%20zinc%20and%20mercury-transporting%20ATPase%3B%20Copper-exporting%20P…	Cit.6008.1.S1_at
Cs1g22200.1:16-1818	on_0_week	off_0_week	OK	239.333	84.8027	-1.49684	2.82224	4.40795	1.04356e-05	0.000619126	yes	ID=Cs1g22200.1	Info=Cytochrome%20P450%2C%20family%2081%2C%20subfamily%20D%2C%20polypeptide%202%3BIsoflavone%202'-hydroxylase%3B%20Cytochrome%20P450%2081D1%3B%20Cytochrome%20P450%2082A1%20(Fragment)%3B%20Flavonoid%203'-monooxygenase%3B%20Germacrene%20A%20oxidase%3B%20Psoralen%20synthase%3B%20(+)-menthofuran%20synthase%3B%20Beta-amyrin%2024-hydroxylase%3B%20Psoralen%20synthase%20(Fragment)%3B%20Premnaspirodiene%2…	Cit.5377.1.S1_at
orange1.1t01518.1:5-1760	on_0_week	off_0_week	OK	11.6876	4.16419	-1.48887	2.80669	3.43775	0.000586572	0.0162294	yes	ID=orange1.1t01518.1	Info=Putative%20uncharacterized%20protein%20Sb01g017120%3BTrihelix%20transcription%20factor%20GT-2
Cs3g12570.1:25-1397	on_0_week	off_0_week	OK	33.4178	11.9438	-1.48435	2.79791	3.71209	0.000205553	0.00736131	yes	ID=Cs3g12570.1	Info=Putative%20phosphoglycerate%20mutase%20DET1%3BPhosphoglycerate/bisphosphoglycerate%20mutase%20family%20protein	Cit.15684.1.S1_at	Cit.18707.1.S1_at
Cs2g22820.1:0-778	on_0_week	off_0_week	OK	108.881	38.9986	-1.48126	2.79192	3.72405	0.000196054	0.00708467	yes	ID=Cs2g22820.1	Info=Putative%20uncharacterized%20protein%20Sb06g029860	Cit.15018.1.S1_at
Cs9g04890.1:1-899	on_0_week	off_0_week	OK	82.527	29.7699	-1.47101	2.77216	3.93375	8.36304e-05	0.0035365	yes	ID=Cs9g04890.1	Info=CASP-like%20protein%20RCOM_0679870%3B%20CASP-like%20protein%20IN26%20(Fragment)%3B%20Casparian%20strip%20membrane%20protein%20Sb06g018970%3BNitrate%2C%20fromate%2C%20iron%20dehydrogenase	Cit.4474.1.S1_at	Cit.4474.1.S1_s_at
Cs1g06240.1:0-931	on_0_week	off_0_week	OK	361.38	130.807	-1.46607	2.76268	3.84158	0.000122244	0.00484305	yes	ID=Cs1g06240.1	Info=Putative%20uncharacterized%20protein%20Sb06g029860	Cit.10014.1.S1_s_at
Cs2g14720.1:34-1344	on_0_week	off_0_week	OK	71.6047	25.9579	-1.46388	2.75849	4.07261	4.64888e-05	0.00216554	yes	ID=Cs2g14720.1	Info=Chalcone%20synthase%202%3B%20Chalcone%20synthase%20E%3B%20Chalcone%20synthase%20J%3B%20Chalcone%20synthase%20A%3BPutative%20uncharacterized%20protein%20Sb05g020150	Cit.19520.1.S1_s_at	Cit.19520.1.S1_x_at
Cs9g15150.1:3-1066	on_0_week	off_0_week	OK	84.5047	30.6357	-1.46382	2.75838	3.50516	0.000456334	0.0134034	yes	ID=Cs9g15150.1	Info=Expansin-B18%3B%20Expansin-B15%3B%20Expansin-B5%3B%20Putative%20expansin-B2%3B%20Expansin-B11%3B%20Expansin-B4%3B%20Expansin-B12%3B%20Expansin-B3%3B%20Expansin-B6%3B%20Expansin-B8%3B%20Expansin-B1%3B%20Expansin-B17%3B%20Expansin-B7%3B%20Expansin-B16%3B%20Expansin-B10%3B%20Expansin-B9%3B%20Expansin-B2%3B%20Pollen%20allergen%20Phl%20p%201%3B%20Major%20pollen%20allergen%20Hol%20l%201%3B%20Polle…	Cit.20050.1.S1_at	Cit.28626.1.S1_s_at
Cs4g17630.1:50-2581	on_0_week	off_0_week	OK	8.78271	3.18625	-1.46281	2.75645	3.35187	0.000802664	0.0212706	yes	ID=Cs4g17630.1	Info=F-box/kelch-repeat%20protein%20At1g55270%3B%20Ring%20canal%20kelch%20protein%3B%20Ring%20canal%20kelch%20homolog%3B%20Kelch-like%20protein%20diablo%3B%20Kelch-like%20protein%202%3BKelch%20repeat-containing%20F-box%20family%20protein	Cit.32671.1.S1_at
Cs3g11840.1:160-1788	on_0_week	off_0_week	OK	19.257	7.05069	-1.44955	2.73123	3.43858	0.000584779	0.0162199	yes	ID=Cs3g11840.1	Info=Progesterone%205-beta-reductase%2C%20putative
Cs7g29900.1:12-1659	on_0_week	off_0_week	OK	27.4924	10.0958	-1.44527	2.72314	3.71208	0.000205561	0.00736131	yes	ID=Cs7g29900.1	Info=Putative%20uncharacterized%20protein%3BCytochrome%20P450%2082A3%3B%20Cytochrome%20P450%2082A1%20(Fragment)%3B%20Isoflavone%202'-hydroxylase%3B%20Flavonoid%203'-monooxygenase%3B%20Premnaspirodiene%20oxygenase%3B%20Beta-amyrin%2024-hydroxylase%3B%205-epiaristolochene%201%2C3-dihydroxylase%3B%20Tabersonine%2016-hydroxylase%20(Fragment)%3B%20Licodione%20synthase%3B%20Psoralen%20synthase%20(Fragm…
Cs1g16430.1:2-1455	on_0_week	off_0_week	OK	176.199	64.7307	-1.44468	2.72202	3.81725	0.000134947	0.00522483	yes	ID=Cs1g16430.1	Info=Flavonol%20sulfotransferase-like%3B%20Sulfotransferase%2017%3B%20Flavonol%203-sulfotransferase%3BP-loop%20containing%20nucleoside%20triphosphate%20hydrolase-like%20protein	Cit.26663.1.S1_s_at
orange1.1t03437.1:1-1509	on_0_week	off_0_week	OK	10.9871	4.04282	-1.44238	2.71769	3.23264	0.0012265	0.0292783	yes	ID=orange1.1t03437.1	Info=Ankyrin%20repeat-containing%20protein%2C%20putative
Cs9g08880.1:27-2374	on_0_week	off_0_week	OK	18.1729	6.70004	-1.43955	2.71236	3.5374	0.000404086	0.0121074	yes	ID=Cs9g08880.1	Info=Putative%20uncharacterized%20protein%20OSJNBa0059G06.6	Cit.34171.1.S1_at
Cs7g30110.1:44-2000	on_0_week	off_0_week	OK	43.3773	15.9973	-1.43912	2.71155	3.9701	7.18434e-05	0.00312676	yes	ID=Cs7g30110.1	Info=Putative%20uncharacterized%20protein%20Sb01g036010	Cit.16843.1.S1_at
orange1.1t05715.1:0-359	on_0_week	off_0_week	OK	345.666	127.584	-1.43793	2.70932	3.79489	0.000147711	0.00555665	yes	ID=orange1.1t05715.1	Info=Plasma%20membrane%20mannitol%20transporter%20(Fragment)%3BPolyol%20transporter%205%3B%20Putative%20polyol%20transporter%202%3B%20Probable%20polyol%20transporter%206%3B%20Putative%20metabolite%20transport%20protein%20ywtG%3B%20D-xylose-proton%20symporter%3B%20Probable%20metabolite%20transport%20protein%20CsbC%3B%20Probable%20inositol%20transporter%201%3B%20Plastidic%20glucose%20transporter%20…
Cs1g12810.1:2-701	on_0_week	off_0_week	OK	26.8784	9.93359	-1.43606	2.70581	3.39521	0.00068576	0.018628	yes	ID=Cs1g12810.1	Info=Glyoxalase/bleomycin%20resistance%20protein/dioxygenase	Cit.12543.1.S1_at	Cit.12541.1.S1_s_at
Cs5g16700.1:0-2583	on_0_week	off_0_week	OK	4.65789	1.72626	-1.43202	2.69824	3.11738	0.00182468	0.0385121	yes	ID=Cs5g16700.1	Info=Sucrose%20synthase%202%3B%20Sucrose%20synthase%20isoform%201%3B%20Sucrose%20synthase%20(Fragment)%3BPutative%20uncharacterized%20protein%20Sb01g035890
Cs2g02810.1:98-3059	on_0_week	off_0_week	OK	26.4638	9.85222	-1.4255	2.68608	3.94446	7.99801e-05	0.0034185	yes	ID=Cs2g02810.1	Info=Aspartic%20proteinase%3B%20Phytepsin%3B%20Cyprosin%20(Fragment)%3B%20Procardosin-B%3B%20Procardosin-A%3B%20Cardosin-F%20(Fragments)%3B%20Lysosomal%20aspartic%20protease%3B%20Cathepsin%20D%3B%20Cardosin-G%20(Fragments)%3B%20Cardosin-H%20(Fragments)%3B%20Cathepsin%20E-A%3B%20Cathepsin%20E-B%3B%20Napsin-A%3B%20Pepsin%20II-1%3B%20Cathepsin%20D%20(Fragment)%3B%20Vacuolar%20protease%20A%3B%20Proba…	Cit.10827.1.S1_s_at	Cit.24456.1.S1_at
Cs7g28520.1:26-1000	on_0_week	off_0_week	OK	18.8327	7.04714	-1.41813	2.67239	3.28623	0.00101537	0.0252256	yes	ID=Cs7g28520.1	Info=Putative%20uncharacterized%20protein%20P0030H07.35	Cit.4990.1.S1_s_at	Cit.4991.1.S1_s_at
Cs1g24510.1:89-1653	on_0_week	off_0_week	OK	19.2764	7.22031	-1.41671	2.66976	3.33012	0.000868099	0.0224071	yes	ID=Cs1g24510.1	Info=Probable%20mitochondrial%20chaperone%20bcs1%3B%20Mitochondrial%20chaperone%20BCS1%3B%20Mitochondrial%20respiratory%20chain%20complexes%20assembly%20protein%20rca1%3B%20ATP-dependent%20zinc%20metalloprotease%20FtsH%202%3B%20Proteasome-activating%20nucleotidase%3B%20Putative%20AAA%20family%20ATPase%20L572%3B%2026S%20protease%20regulatory%20subunit%206B%20homolog%3B%20ATP-dependent%20zinc%20met…
orange1.1t02588.1:0-615	on_0_week	off_0_week	OK	222.467	83.4304	-1.41495	2.6665	4.00478	6.20763e-05	0.00276216	yes	ID=orange1.1t02588.1	Info=Transcription%20factor%20CAULIFLOWER%3B%20Floral%20homeotic%20protein%20APETALA%201%3B%20MADS-box%20transcription%20factor%2014%3B%20Agamous-like%20MADS-box%20protein%20AGL3%3B%20Agamous-like%20MADS-box%20protein%20AGL8%20homolog%3B%20MADS-box%20protein%20GGM13%3B%20Floral%20homeotic%20protein%20AGAMOUS%3B%20Developmental%20protein%20SEPALLATA%203%3BPutative%20MADS-domain%20transcription%20f…
Cs3g15800.1:180-2893	on_0_week	off_0_week	OK	177.937	66.7882	-1.4137	2.6642	3.81459	0.000136407	0.00526427	yes	ID=Cs3g15800.1	Info=Protease-associated%20PA%3B%20Proteinase%20inhibitor%20I9%2C%20subtilisin%20propeptide%3BSubtilisin-like%20protease%3B%20Cucumisin%3B%20Xylem%20serine%20proteinase%201%3B%20Thermostable%20alkaline%20protease%3B%20Pyrolysin%3B%20Serine%20protease%20AprX%3B%20Subtilisin%20BPN'%3B%20Sexual%20differentiation%20process%20putative%20subtilase-type%20proteinase%20isp6%3B%20M-protease%3B%20Alkaline%…	Cit.23673.1.S1_x_at	Cit.23673.1.S1_at
orange1.1t03357.1:63-1754	on_0_week	off_0_week	OK	10.9875	4.13843	-1.40871	2.655	3.3493	0.000810146	0.0214213	yes	ID=orange1.1t03357.1	Info=Cytochrome%20P450%2071B34%3B%20Flavonoid%203'-monooxygenase%3B%20Cytochrome%20P450%2071A6%20(Fragment)%3B%204-hydroxyphenylacetaldehyde%20oxime%20monooxygenase%3B%20Premnaspirodiene%20oxygenase%3B%20Germacrene%20A%20oxidase%3B%205-epiaristolochene%201%2C3-dihydroxylase%3B%20Psoralen%20synthase%20(Fragment)%3B%20Psoralen%20synthase%3BPutative%20uncharacterized%20protein%20Sb02g025830	Cit.37134.1.S1_at
Cs9g17650.1:0-1225	on_0_week	off_0_week	OK	12.094	4.55841	-1.40769	2.65312	3.30182	0.000960585	0.0242238	yes	ID=Cs9g17650.1	Info=Short-chain%20dehydrogenase%20TIC%2032%2C%20chloroplastic%3B%20WW%20domain-containing%20oxidoreductase%3B%20Retinol%20dehydrogenase%2011%3B%20Dehydrogenase/reductase%20SDR%20family%20member%20on%20chromosome%20X%3B%20Uncharacterized%20oxidoreductase%20C736.13%3B%20Dehydrogenase/reductase%20SDR%20family%20member%20on%20chromosome%20X%20homolog%3B%20Dehydrogenase/reductase%20SDR%20family%20mem…
orange1.1t03629.1:0-871	on_0_week	off_0_week	OK	83.6912	31.7206	-1.39966	2.63839	3.66644	0.000245952	0.00844181	yes	ID=orange1.1t03629.1	Info=Putative%20tau%20class%20glutathione%20transferase%20GSTU47%3BGlutathione%20transferase%20GST%2023%3B%20Probable%20glutathione%20S-transferase%3B%20Glutathione%20S-transferase%20U7%3B%20Probable%20glutathione%20S-transferase%20parC%3B%20Probable%20glutathione%20S-transferase%20parA%3B%20Probable%20maleylacetoacetate%20isomerase%3B%20Maleylacetoacetate%20isomerase%3B%20Glutathione%20S-transfe…
orange1.1t03165.1:46-1967	on_0_week	off_0_week	OK	31.673	12.0097	-1.39906	2.6373	3.81059	0.000138638	0.00528196	yes	ID=orange1.1t03165.1	Info=Flavonoid%203'-monooxygenase%3B%20Cytochrome%20P450%2076C1%3B%20Cytochrome%20P450%2071D11%20(Fragment)%3B%20Isoflavone%202'-hydroxylase%3B%20Germacrene%20A%20oxidase%3B%20Premnaspirodiene%20oxygenase%3B%20Licodione%20synthase%3B%205-epiaristolochene%201%2C3-dihydroxylase%3B%20Beta-amyrin%2024-hydroxylase%3B%207-ethoxycoumarin%20O-deethylase%3BCytochrome%20P450%2C%20family%20706%2C%20subfamil…	Cit.17025.1.S1_at	Cit.29404.1.S1_s_at
Cs4g04240.1:0-3380	on_0_week	off_0_week	OK	7.75217	2.96754	-1.38533	2.61232	3.12273	0.00179183	0.0380884	yes	ID=Cs4g04240.1	Info=Transposon%20protein%2C%20putative%2C%20Mutator%20sub-class%2C%20expressed
Cs2g15220.1:101-1133	on_0_week	off_0_week	OK	34.9804	13.4125	-1.38297	2.60805	3.25148	0.00114805	0.0277697	yes	ID=Cs2g15220.1	Info=Putative%20uncharacterized%20protein%20Sb03g000320	Cit.13259.1.S1_at	Cit.27318.1.S1_s_at
Cs4g17490.1:138-872	on_0_week	off_0_week	OK	97.0709	37.2746	-1.38085	2.60422	3.28763	0.00101035	0.0252059	yes	ID=Cs4g17490.1	Info=Early%20nodulin-93%3BPutative%20uncharacterized%20protein%20Sb10g002820	Cit.9998.1.S1_s_at
Cs3g17300.1:1-1058	on_0_week	off_0_week	OK	23.0513	8.93882	-1.36669	2.57878	3.24397	0.00117875	0.0283398	yes	ID=Cs3g17300.1	Info=Helix-loop-helix%20DNA-binding%20domain%20containing%20protein%2C%20expressed%3BTranscription%20factor%20bHLH30%3B%20Putative%20transcription%20factor%20bHLH107%3B%20Transcription%20factor%20FER-LIKE%20IRON%20DEFICIENCY-INDUCED%20TRANSCRIPTION%20FACTOR%3B%20Transcription%20factor%20SPATULA%3B%20Transcription%20factor%20ABA-INDUCIBLE%20bHLH-TYPE%3B%20Transcription%20factor%20ABORTED%20MICROSP…
orange1.1t01850.1:12-1244	on_0_week	off_0_week	OK	40.0906	15.557	-1.3657	2.57701	3.52292	0.000426826	0.0126615	yes	ID=orange1.1t01850.1	Info=Two-component%20system%20sensor%20histidine%20kinase/response%20regulator%2C%20putative%3BTwo-component%20response%20regulator%20ARR9%3B%20Two-component%20response%20regulator-like%20PRR37%3B%203'%2C5'-cyclic-nucleotide%20phosphodiesterase%20regA%3B%20Putative%20two-component%20response%20regulator%20ARR21%3B%20Sensory/regulatory%20protein%20RpfC	Cit.7647.1.S1_at
Cs1g13970.1:170-1057	on_0_week	off_0_week	OK	21.3623	8.2932	-1.36506	2.57587	3.21115	0.00132206	0.0305283	yes	ID=Cs1g13970.1	Info=Auxin-induced%20protein%20AUX22%3B%20Auxin-responsive%20protein%20IAA19%3BPutative%20uncharacterized%20protein%20At1g52830%20(Fragment)	Cit.20551.1.S1_at
Cs4g10360.1:0-492	on_0_week	off_0_week	OK	86.6616	33.9033	-1.35397	2.55615	3.17767	0.00148462	0.0335304	yes
Cs4g17900.1:16-824	on_0_week	off_0_week	OK	21.2065	8.29632	-1.35396	2.55613	3.16853	0.00153212	0.0342145	yes	ID=Cs4g17900.1	Info=Putative%20uncharacterized%20protein%20At1g52565	Cit.38717.1.S1_at
Cs5g05900.1:2-2849	on_0_week	off_0_week	OK	5.49197	2.16576	-1.34245	2.53582	3.0499	0.00228919	0.0460347	yes	ID=Cs5g05900.1	Info=Galactinol--sucrose%20galactosyltransferase%3B%20Probable%20galactinol--sucrose%20galactosyltransferase%205%3B%20Stachyose%20synthase%3BPutative%20raffinose%20synthase%20or%20seed%20imbibition%20protein	Cit.28435.1.S1_at
Cs6g18920.1:21-1746	on_0_week	off_0_week	OK	28.6506	11.3016	-1.34204	2.5351	3.46219	0.000535796	0.015284	yes	ID=Cs6g18920.1	Info=Myb-like%20DNA-binding%20domain%20containing%20protein%2C%20expressed%3BProtein%20rough%20sheath%202%20homolog%3B%20Transcription%20factor%20AS1%3B%20Protein%20rough%20sheath%202%3B%20Myb-related%20protein%20340%3B%20Transcription%20factor%20GAMYB%3B%20Transcription%20factor%20WER%3B%20Trichome%20differentiation%20protein%20GL1%3B%20Anthocyanin%20regulatory%20C1%20protein%3B%20Myb-related%20…	Cit.4283.1.S1_at
Cs5g28100.1:1-876	on_0_week	off_0_week	OK	47.0308	18.5571	-1.34163	2.53437	3.34134	0.00083376	0.0218239	yes			Cit.14532.1.S1_at
Cs8g02740.1:5-1826	on_0_week	off_0_week	OK	28.9844	11.543	-1.32826	2.511	3.44089	0.000579803	0.0161743	yes	ID=Cs8g02740.1	Info=Myb-related%20protein%20308%3B%20Transcription%20repressor%20MYB4%3B%20Transcription%20factor%20MYB32%3B%20Protein%20ODORANT1%3B%20Myb-related%20protein%20P%3B%20Anthocyanin%20regulatory%20C1%20protein%3B%20Transcription%20factor%20WER%3B%20Trichome%20differentiation%20protein%20GL1%3B%20Transcription%20factor%20GAMYB%3B%20Transforming%20protein%20Myb%3B%20Myb-related%20protein%20B%3B%20Tran…	Cit.30218.1.S1_at
Cs1g24040.1:420-768	on_0_week	off_0_week	OK	195.769	78.0399	-1.32687	2.50858	3.20916	0.00133122	0.0306464	yes	ID=Cs1g24040.1	Info=Putative%20uncharacterized%20protein%20Sb01g009730
Cs1g24030.1:176-2562	on_0_week	off_0_week	OK	18.4523	7.39233	-1.3197	2.49614	3.44056	0.000580513	0.0161743	yes	ID=Cs1g24030.1	Info=GRAS%20family%20transcription%20factor%20containing%20protein%2C%20expressed%3BScarecrow-like%20protein%204%3B%20Chitin-inducible%20gibberellin-responsive%20protein%202%3B%20DELLA%20protein%20RGL2%3B%20Scarecrow-like%20transcription%20factor%20PAT1%3B%20Protein%20SCARECROW%3B%20Nodulation-signaling%20pathway%202%20protein%3B%20DELLA%20protein%20GAI%3B%20DELLA%20protein%20GAIP%3B%20DELLA%20pr…	Cit.15266.1.S1_s_at
Cs2g06900.1:91-1429	on_0_week	off_0_week	OK	77.0754	30.9385	-1.31687	2.49125	3.66602	0.000246352	0.00844181	yes	ID=Cs2g06900.1	Info=Sugar%20carrier%20protein%20C%3B%20Sugar%20transport%20protein%201%3B%20Hexose%20carrier%20protein%20HEX6%3B%20Sugar%20carrier%20protein%20A%3B%20H(+)/hexose%20cotransporter%201%3B%20Putative%20metabolite%20transport%20protein%20ywtG%3B%20D-xylose-proton%20symporter%3B%20Probable%20glucose%20transporter%20rco-3%3B%20Probable%20inositol%20transporter%202%3B%20Inositol%20transporter%204%3B%20H…	Cit.29977.1.S1_at
Cs8g18360.1:26-959	on_0_week	off_0_week	OK	313.344	126.185	-1.31221	2.48322	3.80743	0.000140419	0.00533278	yes	ID=Cs8g18360.1	Info=Cytosolic%20class%20I%20small%20heat%20shock%20protein%20type%201%20(Fragment)%3B17.4%20kDa%20class%20I%20heat%20shock%20protein%3B%2017.6%20kDa%20class%20I%20heat%20shock%20protein%203%3B%2018.1%20kDa%20class%20I%20heat%20shock%20protein%3B%2018.5%20kDa%20class%20I%20heat%20shock%20protein%3B%2017.8%20kDa%20class%20I%20heat%20shock%20protein%3B%2017.5%20kDa%20class%20I%20heat%20shock%20prot…	Cit.39721.1.S1_x_at	Cit.8444.1.S1_s_at
Cs6g11490.1:0-1458	on_0_week	off_0_week	OK	76.1026	30.6613	-1.31153	2.48205	3.64671	0.000265621	0.00900272	yes	ID=Cs6g11490.1	Info=Anthocyanidin%203-O-glucosyltransferase%201%3B%20UDP-glycosyltransferase%2071B2%3B%20Anthocyanidin%203-O-glucosyltransferase%206%20(Fragment)%3B%20Hydroquinone%20glucosyltransferase%3B%20Baicalein%207-O-glucuronosyltransferase%3BUDP-glucoronosyl/UDP-glucosyl%20transferase%20family%20protein	Cit.14552.1.S1_s_at	Cit.30706.1.S1_s_at
Cs8g05320.1:5-1580	on_0_week	off_0_week	OK	35.8424	14.4989	-1.30572	2.47207	3.52201	0.000428291	0.0126734	yes	ID=Cs8g05320.1	Info=UDP-glucose:%20chalcononaringenin%202'-O-glucosyltransferase%3BAbscisate%20beta-glucosyltransferase%3B%20UDP-glycosyltransferase%2073B1%3B%20Anthocyanin%203'-O-beta-glucosyltransferase%3B%20UDP-glucosyl%20transferase%2073B2%3B%20Anthocyanidin%203-O-glucosyltransferase%204%20(Fragment)%3B%20Zeatin%20O-glucosyltransferase%3B%20Zeatin%20O-xylosyltransferase%3B%20Hydroquinone%20glucosyltransfera…	Cit.33261.1.S1_at
orange1.1t02795.1:18-2352	on_0_week	off_0_week	OK	13.8719	5.62467	-1.30233	2.46627	3.14989	0.00163329	0.0357836	yes	ID=orange1.1t02795.1	Info=Heat%20shock%20cognate%2070%20kDa%20protein%2C%20putative%2C%20expressed%3BHeat%20shock%2070%20kDa%20protein%3B%20Heat%20shock%20cognate%2070%20kDa%20protein%3B%20Chloroplast%20envelope%20membrane%2070%20kDa%20heat%20shock-related%20protein%3B%20Heat%20shock%2070%20kDa%20protein%20A%3B%20Heat%20shock%20protein%20HSS1%3B%20Heat%20shock%2070%20kDa%20protein%20cognate%204%3B%20Heat%20shock-rela…	Cit.13558.1.S1_s_at
Cs6g15450.1:0-2024	on_0_week	off_0_week	OK	35.3337	14.3685	-1.29813	2.4591	3.19252	0.00141038	0.0320968	yes	ID=Cs6g15450.1	Info=Putative%20uncharacterized%20protein%20Sb04g021510%3BPAN%20domain-containing%20protein%20At5g03700	Cit.30271.1.S1_at	Cit.7802.1.S1_at
Cs7g09630.1:0-1901	on_0_week	off_0_week	OK	54.8864	22.5241	-1.28498	2.43679	3.28434	0.00102222	0.025343	yes	ID=Cs7g09630.1	Info=Cytochrome%20P450%2071B34%3B%204-hydroxyphenylacetaldehyde%20oxime%20monooxygenase%3B%202-methylbutanal%20oxime%20monooxygenase%3B%20Premnaspirodiene%20oxygenase%3B%20Cytochrome%20P450%2071D11%20(Fragment)%3B%20Bifunctional%20dihydrocamalexate%20synthase/camalexin%20synthase%3B%20Germacrene%20A%20oxidase%3BPutative%20uncharacterized%20protein	Cit.11226.1.S1_at
Cs2g15710.1:0-1197	on_0_week	off_0_week	OK	78.0841	32.1031	-1.28232	2.4323	3.60096	0.000317042	0.0102459	yes	ID=Cs2g15710.1	Info=Putative%20uncharacterized%20protein%20At2g31120%20(Fragment)
Cs7g12620.1:0-2137	on_0_week	off_0_week	OK	31.072	12.8663	-1.27201	2.41498	3.32391	0.000887664	0.0227643	yes	ID=Cs7g12620.1	Info=ATP-binding%20cassette%20transporter%2C%20subfamily%20G%2C%20member%203%2C%20group%20WBC%20protein%20PpABCG3%3BABC%20transporter%20G%20family%20member%2021%3B%20ATP-binding%20cassette%20sub-family%20G%20member%202%3B%20Protein%20white%3B%20Uncharacterized%20ABC%20transporter%20ATP-binding%20protein/permease%20YOL075C
Cs8g10020.1:0-1546	on_0_week	off_0_week	OK	204.686	84.8004	-1.27127	2.41374	3.67878	0.000234355	0.00816674	yes	ID=Cs8g10020.1	Info=Auxin-induced%20protein%20PCNT115%3B%20IN2-2%20protein%3B%20Aldo-keto%20reductase%20yakc%20[NADP+]%3B%20Pyridoxal%20reductase%3B%20Uncharacterized%20oxidoreductase%20YccK%3B%20Probable%20pyridoxal%20reductase%202%3B%20Uncharacterized%20oxidoreductase%20YdjG%3B%20General%20stress%20protein%2069%3B%20Uncharacterized%20oxidoreductase%20YrpG%3B%20Uncharacterized%20oxidoreductase%20YqkF%3B%20Puta…	Cit.25441.1.S1_x_at	Cit.9564.1.S1_at
Cs6g17190.1:85-857	on_0_week	off_0_week	OK	62.0924	25.7762	-1.26838	2.40891	3.22067	0.0012789	0.0300214	yes	ID=Cs6g17190.1	Info=Protein%20RSI-1%3B%20Gibberellin-regulated%20protein%204%3BPutative%20uncharacterized%20protein%20Sb08g001840	Cit.35768.1.S1_s_at	Cit.595.1.S1_s_at
Cs3g10420.1:0-1228	on_0_week	off_0_week	OK	27.413	11.3975	-1.26615	2.40519	3.0478	0.00230524	0.0462017	yes	ID=Cs3g10420.1	Info=Putative%20uncharacterized%20protein%20Sb02g040470
Cs7g15480.1:1-1904	on_0_week	off_0_week	OK	38.9373	16.2148	-1.26384	2.40134	3.55988	0.000371026	0.0114101	yes	ID=Cs7g15480.1	Info=Cytochrome%20P450%2C%20family%2087%2C%20subfamily%20A%2C%20polypeptide%206%3BCytochrome%20P450%2089A2%3B%20Cytochrome%20P450%2077A1%20(Fragment)%3B%205-epiaristolochene%201%2C3-dihydroxylase%3B%20Tabersonine%2016-hydroxylase%20(Fragment)%3B%20Psoralen%20synthase
Cs2g01740.1:4-2642	on_0_week	off_0_week	OK	121.624	50.6545	-1.26367	2.40106	3.70628	0.000210324	0.00746461	yes	ID=Cs2g01740.1	Info=Peptidase%20aspartic%2C%20active%20site%3B%20Oligopeptide%20transporter%20OPT%20superfamily%3BOligopeptide%20transporter%203%3B%20Sexual%20differentiation%20process%20protein%20isp4%3B%20Uncharacterized%20oligopeptide%20transporter%20C29B12.10c	Cit.30156.1.S1_at	Cit.4399.1.S1_s_at
Cs1g09660.1:2-1855	on_0_week	off_0_week	OK	25.9683	10.8251	-1.26237	2.39889	3.29692	0.000977504	0.0244889	yes	ID=Cs1g09660.1	Info=NAC%20domain-containing%20protein%2069%3B%20Putative%20NAC%20domain-containing%20protein%2094%3B%20Protein%20FEZ%3B%20Protein%20CUP-SHAPED%20COTYLEDON%201%3B%20Protein%20BEARSKIN1%3B%20Protein%20SOMBRERO%3BNAC%20domain-containing%20protein%2021/22%2C%20putative	Cit.26897.1.S1_at
Cs3g03335.1:25-392	on_0_week	off_0_week	OK	8558.4	3569.14	-1.26176	2.39788	3.41294	0.000642663	0.0176178	yes			Cit.8149.1.S1_at
Cs2g10930.1:0-1163	on_0_week	off_0_week	OK	45.9408	19.2635	-1.2539	2.38485	3.34074	0.000835562	0.0218239	yes	ID=Cs2g10930.1	Info=Protein%20PHLOEM%20PROTEIN%202-LIKE%20A1%3B%20Uncharacterized%20protein%20PHLOEM%20PROTEIN%202-LIKE%20A4%3B%20Putative%20protein%20PHLOEM%20PROTEIN%202-LIKE%20A3%3B%20F-box%20protein%20PP2-B10%3B%20Putative%20F-box%20protein%20PP2-B12%3BSimilar%20to%20Arabidopsis%20thaliana%20hypothetical%20protein%20T16H5.200
Cs1g19890.1:2-1535	on_0_week	off_0_week	OK	36.5825	15.3686	-1.25117	2.38034	3.17427	0.00150216	0.033735	yes	ID=Cs1g19890.1	Info=Peroxidase%2017%3B%20Peroxidase%20N%3B%20Peroxidase%20C1C%20(Fragment)%3B%20Cationic%20peroxidase%201%3B%20Lignin-forming%20anionic%20peroxidase%3BPutative%20uncharacterized%20protein%20Sb02g027330	Cit.15540.1.S1_at
Cs2g04820.1:2-877	on_0_week	off_0_week	OK	98.3642	41.4986	-1.24507	2.3703	3.4569	0.000546433	0.0154413	yes	ID=Cs2g04820.1	Info=Putative%20uncharacterized%20protein%20Sb05g008160	Cit.30689.1.S1_s_at
Cs6g01710.1:0-2126	on_0_week	off_0_week	OK	35.7356	15.1239	-1.24054	2.36287	3.46825	0.000523857	0.0149808	yes	ID=Cs6g01710.1	Info=TGF-beta%20receptor%2C%20type%20I/II%20extracellular%20region%3B%20ABC%20transporter%20related%3BProbable%20peptide/nitrate%20transporter%20At1g59740%3B%20Nitrate%20transporter%201.2%3B%20Peptide%20transporter%20PTR5%3B%20Putative%20peptide/nitrate%20transporter%20At3g25280%3B%20Probable%20nitrite%20transporter%20At1g68570%3B%20Probable%20peptide%20transporter%20At1g52190%3B%20Probable%20nit…
orange1.1t04469.1:2-1288	on_0_week	off_0_week	OK	43.3424	18.3673	-1.23864	2.35976	3.33096	0.000865467	0.0223876	yes	ID=orange1.1t04469.1	Info=Peroxidase%2015%3B%20Peroxidase%20C1C%20(Fragment)%3B%20Lignin-forming%20anionic%20peroxidase%3B%20Peroxidase%20N%3B%20Cationic%20peroxidase%201%3BApoplastic%20anionic%20gaiacol%20peroxidase
Cs2g19790.1:3-2172	on_0_week	off_0_week	OK	26.9511	11.4522	-1.23472	2.35336	3.39195	0.00069398	0.0188084	yes	ID=Cs2g19790.1	Info=Scarecrow-like%20transcription%20factor%20PAT1%3B%20Chitin-inducible%20gibberellin-responsive%20protein%202%3B%20Scarecrow-like%20protein%205%3B%20DELLA%20protein%20GAI1%3B%20DELLA%20protein%20GAI%3B%20DELLA%20protein%20RGA%3B%20Protein%20SCARECROW%3B%20DELLA%20protein%20GAIP%3B%20DELLA%20protein%20GAIP-B%3BChitin-inducible%20gibberellin-responsive%20protein%202%2C%20putative%2C%20expressed	Cit.29843.1.S1_s_at
Cs7g31610.1:10-1538	on_0_week	off_0_week	OK	34.4759	14.6694	-1.23278	2.35019	3.28151	0.00103254	0.0254929	yes	ID=Cs7g31610.1	Info=Transcription%20factor%20MYB1R1%3B%20Myb-like%20protein%20J%3B%20Myb-like%20protein%20I%3B%20DnaJ%20homolog%20subfamily%20C%20member%202%3B%20Myb-like%20protein%20G%3BDuplicated%20SANT%20DNA-binding%20domain-containing%20protein	Cit.20608.1.S1_at
Cs1g21390.1:0-593	on_0_week	off_0_week	OK	126.876	54.7043	-1.21369	2.3193	3.27134	0.00107041	0.0262647	yes	ID=Cs1g21390.1	Info=Phytosulfokines%2C%20putative	Cit.12657.1.S1_at	Cit.17938.1.S1_at
Cs6g20290.1:9-4023	on_0_week	off_0_week	OK	13.143	5.67613	-1.21131	2.31548	3.13688	0.00170753	0.0368658	yes	ID=Cs6g20290.1	Info=ABC%20transporter%20B%20family%20member%2015%3B%20Putative%20multidrug%20resistance%20protein%3B%20Putative%20ABC%20transporter%20B%20family%20member%208%3B%20Multidrug%20resistance%20protein%201%3B%20Bile%20salt%20export%20pump%3B%20Multidrug%20resistance%20protein%20homolog%2065%3B%20ATP-binding%20cassette%20sub-family%20B%20member%205%3B%20Leptomycin%20B%20resistance%20protein%20pmd1%3BAT…
Cs4g17320.1:92-2905	on_0_week	off_0_week	OK	23.1772	10.037	-1.20738	2.30918	3.30789	0.000940001	0.0237994	yes	ID=Cs4g17320.1	Info=Potassium%20channel%20AKT1%3B%20Probable%20potassium%20channel%20AKT5%3B%20Potassium%20channel%20GORK%3B%20Potassium%20channel%20SKOR%3B%20Putative%20potassium%20channel%20KAT5%3BPulvinus%20inward-rectifying%20channel%20for%20potassium%20SPICK1
Cs3g07110.1:77-2494	on_0_week	off_0_week	OK	16.051	6.95319	-1.20692	2.30844	3.11991	0.00180908	0.0383184	yes	ID=Cs3g07110.1	Info=Putative%20uncharacterized%20protein	Cit.23911.1.S1_at
Cs9g14660.1:0-2293	on_0_week	off_0_week	OK	103.061	45.357	-1.1841	2.27222	3.44337	0.000574522	0.0160826	yes	ID=Cs9g14660.1	Info=Putative%20glycerol-3-phosphate%20transporter%201%3B%20Sugar%20phosphate%20exchanger%202%3B%20Glycerol-3-phosphate%20transporter%3B%20Thiamine%20pathway%20transporter%20THI73%3BPermease%20of%20the%20major%20facilitator%20superfamily%20(ISS)	Cit.11606.1.S1_s_at	Cit.34850.1.S1_s_at
Cs1g04780.1:37-2182	on_0_week	off_0_week	OK	31.1653	13.7292	-1.1827	2.27001	3.17074	0.00152051	0.034019	yes	ID=Cs1g04780.1	Info=GT-like%20trihelix%20DNA-binding%20protein%2C%20putative%3BTrihelix%20transcription%20factor%20GT-2	Cit.13990.1.S1_s_at	Cit.13991.1.S1_s_at
Cs2g22710.1:0-1568	on_0_week	off_0_week	OK	93.0094	41.0192	-1.18108	2.26746	3.50169	0.000462325	0.013546	yes	ID=Cs2g22710.1	Info=Hydroxycinnamoyl-CoA:anthocyanin%205-glucoside-6'''-O-hydroxycinnamoyltransferase%3BAnthocyanin%205-aromatic%20acyltransferase%3B%20Malonyl-coenzyme%20A:anthocyanin%203-O-glucoside-6''-O-malonyltransferase%3B%20Malonyl-coenzyme:anthocyanin%205-O-glucoside-6'''-O-malonyltransferase%3B%20Agmatine%20coumaroyltransferase	Cit.31118.1.S1_at
orange1.1t03774.1:0-2928	on_0_week	off_0_week	OK	30.7671	13.5792	-1.17999	2.26575	3.39746	0.000680143	0.0185176	yes	ID=orange1.1t03774.1	Info=Linoleate%2013S-lipoxygenase%202-1%2C%20chloroplastic%3B%20Lipoxygenase%202%2C%20chloroplastic%3B%20Probable%20lipoxygenase%208%2C%20chloroplastic%3B%20Lipoxygenase%206%2C%20choloroplastic%3B%20Putative%20lipoxygenase%205%3B%20Probable%20lipoxygenase%206%3B%20Linoleate%209S-lipoxygenase%206%20(Fragment)%3B%20Probable%20linoleate%209S-lipoxygenase%204%3B%20Linoleate%209S-lipoxygenase%201%3B%2…	Cit.22219.1.S1_s_at
Cs5g34390.1:0-911	on_0_week	off_0_week	OK	425.724	188.128	-1.1782	2.26294	3.14952	0.00163539	0.0357836	yes	ID=Cs5g34390.1	Info=Putative%20uncharacterized%20protein%20OSJNBa0079B15.19
Cs5g02420.1:1-789	on_0_week	off_0_week	OK	2314.06	1044.16	-1.14809	2.2162	3.06283	0.00219255	0.0443908	yes			Cit.1843.1.S1_at
Cs9g16820.1:0-992	on_0_week	off_0_week	OK	151.561	69.407	-1.12674	2.18365	3.32769	0.000875693	0.0225543	yes	ID=Cs9g16820.1	Info=Dehydration-responsive%20element-binding%20protein%201A%2C%20putative%3BEthylene-responsive%20transcription%20factor%20ERF026%3B%20Dehydration-responsive%20element-binding%20protein%201B%3B%20Ethylene-responsive%20transcription%20factor%20TINY%3B%20Pathogenesis-related%20genes%20transcriptional%20activator%20PTI6	Cit.18673.1.S1_at
Cs9g18840.1:3-1396	on_0_week	off_0_week	OK	230.72	106.543	-1.1147	2.1655	3.30015	0.000966336	0.0243113	yes			Cit.22918.1.S1_at	Cit.22918.1.S1_x_at
Cs8g04920.1:0-2008	on_0_week	off_0_week	OK	102.882	47.7556	-1.10725	2.15435	3.34776	0.000814681	0.0214935	yes	ID=Cs8g04920.1	Info=Limonoid%20UDP-glucosyltransferase%3B%20Cinnamate%20beta-D-glucosyltransferase%3B%20UDP-glycosyltransferase%2084A1%3B%20Indole-3-acetate%20beta-glucosyltransferase%3B%20Cyanohydrin%20beta-glucosyltransferase%3B%20Anthocyanidin%203-O-glucosyltransferase%202%3BPutative%20UDP-glucose:hydroxycinnamate%201-O-glucosyltransferase%20(Fragment)	Cit.8939.1.S1_s_at
orange1.1t01751.1:126-2664	on_0_week	off_0_week	OK	54.952	25.5445	-1.10516	2.15123	3.133	0.00173027	0.0370411	yes	ID=orange1.1t01751.1	Info=Protein%20tolB%3BPutative%20uncharacterized%20protein%20At4g01870%20(Fragment)	Cit.12510.1.S1_at	Cit.24963.1.S1_s_at
Cs1g13600.1:378-1983	on_0_week	off_0_week	OK	45.6185	21.2568	-1.1017	2.14607	3.1352	0.00171739	0.0369661	yes	ID=Cs1g13600.1	Info=Sulfate%20transporter%2C%20putative%20(AFU_orthologue%3B%20AFUA_2G01740)	Cit.5002.1.S1_s_at
Cs1g21020.1:51-3856	on_0_week	off_0_week	OK	41.6177	19.4133	-1.10015	2.14377	3.13653	0.00170958	0.0368658	yes	ID=Cs1g21020.1	Info=Leucine-rich%20repeat%20receptor-like%20protein%20kinase%20(Fragment)%3BLeucine-rich%20repeat%20receptor-like%20serine/threonine-protein%20kinase%20BAM1%3B%20Receptor%20protein%20kinase%20CLAVATA1%3B%20Leucine-rich%20repeat%20receptor-like%20protein%20kinase%20TDR%3B%20Leucine-rich%20repeat%20receptor-like%20protein%20kinase%20PXL2%3B%20Receptor-like%20protein%20kinase%20HSL1%3B%20LRR%20rece…	Cit.15496.1.S1_at
Cs3g25000.1:17-879	on_0_week	off_0_week	OK	313.805	147.049	-1.09357	2.13401	3.21818	0.00129006	0.0301255	yes	ID=Cs3g25000.1	Info=Putative%20uncharacterized%20protein%20OJ1111_B11.6	Cit.2943.1.S1_at	Cit.2942.1.S1_at
Cs1g20820.1:112-669	on_0_week	off_0_week	OK	428.241	203.29	-1.07488	2.10655	3.22881	0.00124306	0.0294701	yes			Cit.1917.1.S1_s_at
Cs7g15470.1:304-3234	on_0_week	off_0_week	OK	60.4757	29.5554	-1.03293	2.04618	3.11836	0.00181861	0.038452	yes	ID=Cs7g15470.1	Info=Cytochrome%20P450%2C%20family%2087%2C%20subfamily%20A%2C%20polypeptide%206%3BCytochrome%20P450%2089A2%3B%20Cytochrome%20P450%2077A1%20(Fragment)%3B%20Isoflavone%202'-hydroxylase	Cit.17150.1.S1_at	Cit.3324.1.S1_s_at
Cs8g07230.1:37-1965	on_0_week	off_0_week	OK	47.6135	95.5219	1.00446	2.00619	-3.0254	0.00248302	0.0488614	yes	ID=Cs8g07230.1	Info=ADP-glucose%20pyrophosphorylase%20large%20subunit%20L1%20isoform%3BGlucose-1-phosphate%20adenylyltransferase%20large%20subunit%201%20(Fragment)%3B%20Glucose-1-phosphate%20adenylyltransferase%20large%20subunit%203%2C%20chloroplastic%3B%20Probable%20glucose-1-phosphate%20adenylyltransferase%20large%20subunit%2C%20chloroplastic%3B%20Glucose-1-phosphate%20adenylyltransferase%20large%20subunit%2C…	Cit.13437.1.S1_s_at	Cit.13438.1.S1_at
Cs2g21000.1:0-1572	on_0_week	off_0_week	OK	80.815	164.753	1.02761	2.03864	-3.0402	0.0023642	0.0469607	yes	ID=Cs2g21000.1	Info=Allene%20oxide%20synthase%2C%20chloroplastic%3B%20Allene%20oxide%20synthase%3B%20Allene%20oxide%20synthase%201%2C%20chloroplastic%3B%20Cytochrome%20P450%204V2%3BHydroperoxide%20lyase%20(HPOL)%20like%20protein%20(Fragment)
Cs1g01540.1:5-1252	on_0_week	off_0_week	OK	82.8287	169.561	1.0336	2.04713	-3.07681	0.00209231	0.043093	yes	ID=Cs1g01540.1	Info=Putative%20uncharacterized%20protein%20Sb10g007760%3BAnnexin%20D2%3B%20Annexin-like%20protein%20RJ4%3B%20Annexin-B10%3B%20Annexin-B11	Cit.2523.1.S1_s_at
Cs5g03420.1:104-2126	on_0_week	off_0_week	OK	52.3763	108.177	1.04641	2.06538	-3.13111	0.00174148	0.0370843	yes	ID=Cs5g03420.1	Info=BTB/POZ%20domain-containing%20protein%20At5g41330%3BPotassium%20channel%20tetramerization%20domain-containing%20protein%20(Fragment)	Cit.16156.1.S1_at
Cs2g30930.1:0-2300	on_0_week	off_0_week	OK	17.2942	36.1165	1.06237	2.08836	-3.0313	0.00243504	0.0481556	yes	ID=Cs2g30930.1	Info=Putative%20uncharacterized%20protein%20Sb03g045420%3BHexokinase-3%3B%20Hexokinase-4%3B%20Hexokinase-1%3B%20Hexokinase-2%3B%20Hexokinase-10%3B%20Hexokinase-9%3B%20Hexokinase-6%3B%20Hexokinase-7%3B%20Hexokinase-5%3B%20Hexokinase-2%2C%20chloroplastic%3B%20Hexokinase-8%3B%20Hexokinase-4%2C%20chloroplastic%3B%20Hexokinase-like%201%20protein%3B%20Probable%20hexokinase-like%202%20protein%3B%20Hexok…	Cit.6609.1.S1_at
Cs4g15280.1:0-1475	on_0_week	off_0_week	OK	92.2358	192.74	1.06326	2.08965	-3.14362	0.00166872	0.0363793	yes	ID=Cs4g15280.1	Info=Probable%20iron/ascorbate%20oxidoreductase%20DDB_G0283291%3B%201-aminocyclopropane-1-carboxylate%20oxidase%3B%20UPF0676%20protein%20C1494.01%3B%20S-norcoclaurine%20synthase%201%3B%20Sexual%20differentiation%20process%20protein%20isp7%3B%20Protein%20SRG1%3B%20Hyoscyamine%206-dioxygenase%3B2-oxoglutarate%20(2OG)%20and%20Fe(II)-dependent%20oxygenase-like%20protein
Cs3g08480.1:147-2013	on_0_week	off_0_week	OK	31.7559	66.3842	1.06382	2.09046	-3.09492	0.00196865	0.0408993	yes	ID=Cs3g08480.1	Info=Phosphoribulokinase%2C%20chloroplastic%3B%20Phosphoribulokinase%3B%20Phosphoribulokinase%2C%20chloroplastic%20(Fragments)%3B%20Uridine%20kinase%3BPutative%20uncharacterized%20protein	Cit.11692.1.S1_s_at
Cs7g09100.1:9-2200	on_0_week	off_0_week	OK	23.7647	49.7738	1.06657	2.09445	-3.11278	0.00185337	0.0389109	yes	ID=Cs7g09100.1	Info=Alpha/beta-hydrolase%20domain-containing%20protein	Cit.17280.1.S1_at	Cit.19826.1.S1_s_at
Cs4g04210.1:52-4064	on_0_week	off_0_week	OK	221.762	464.711	1.06732	2.09554	-3.17153	0.00151637	0.0339901	yes	ID=Cs4g04210.1	Info=Putative%20uncharacterized%20protein%20Sb04g017390%3BTranscription%20factor%20bHLH35%3B%20Transcription%20factor%20ABORTED%20MICROSPORES%3B%20Transcription%20factor%20FER-LIKE%20IRON%20DEFICIENCY-INDUCED%20TRANSCRIPTION%20FACTOR%3B%20Transcription%20factor%20ABA-INDUCIBLE%20bHLH-TYPE%3B%20Transcription%20factor%20DYSFUNCTIONAL%20TAPETUM%201%3B%20Transcription%20factor%20GLABRA%203
Cs7g32520.1:30-1896	on_0_week	off_0_week	OK	39.4349	82.7333	1.069	2.09798	-3.1991	0.00137857	0.0316752	yes	ID=Cs7g32520.1	Info=Putative%20uncharacterized%20protein%20OSJNBa0094F01.21	Cit.32291.1.S1_at
Cs6g18340.1:5-952	on_0_week	off_0_week	OK	354.39	749.039	1.0797	2.1136	-3.10603	0.00189615	0.0396694	yes	ID=Cs6g18340.1	Info=Probable%20non-specific%20lipid-transfer%20protein%20AKCS9%3B%20Non-specific%20lipid-transfer%20protein%202%3BBifunctional%20inhibitor/lipid-transfer%20protein/seed%20storage%202S%20albumin-like%20protein	Cit.829.1.S1_at	Cit.829.1.S1_s_at
Cs7g04580.1:0-1428	on_0_week	off_0_week	OK	54.7945	116.17	1.08414	2.12011	-3.19054	0.00142008	0.032256	yes	ID=Cs7g04580.1	Info=Glutathione%20S-transferase%20U17%3B%20Probable%20glutathione%20S-transferase%20GSTU6%3B%20Glutathione%20transferase%20GST%2023%3B%20Probable%20glutathione%20S-transferase%20parC%3B%20Probable%20glutathione%20S-transferase%20parA%3B%20Protein%20ligF%3B%20Stringent%20starvation%20protein%20A%20homolog%3BGlutathione%20S-transferase%2C%20N-terminal%20domain%20containing%20protein%2C%20expressed	Cit.18696.1.S1_at	Cit.9587.1.S1_at
Cs5g12420.1:0-1535	on_0_week	off_0_week	OK	47.1789	100.557	1.09181	2.13141	-3.23225	0.0012282	0.0292783	yes	ID=Cs5g12420.1	Info=D-mannose%20binding%20lectin%20protein%20with%20Apple-like%20carbohydrate-binding%20domain%3BEpidermis-specific%20secreted%20glycoprotein%20EP1%3B%20G-type%20lectin%20S-receptor-like%20serine/threonine-protein%20kinase%20At1g67520	Cit.1928.1.S1_s_at	Cit.1930.1.S1_at
Cs7g30630.1:0-1259	on_0_week	off_0_week	OK	124.458	265.913	1.0953	2.13658	-3.29837	0.00097248	0.0244144	yes	ID=Cs7g30630.1	Info=Ferritin-2%2C%20chloroplastic%3B%20Ferritin-3%2C%20chloroplastic%3B%20Ferritin-4%2C%20chloroplastic%3B%20Ferritin-1%2C%20chloroplastic%3B%20Ferritin%2C%20chloroplastic%3B%20Soma%20ferritin%3B%20Ferritin-2%20heavy%20chain%3B%20Ferritin%20heavy%20chain%3B%20Ferritin%2C%20middle%20subunit%3B%20Ferritin%20heavy%20chain%20B%3B%20Ferritin-1%20heavy%20chain%3B%20Ferritin%20heavy%20chain%20A%3B%20Fe…	Cit.9305.1.S1_s_at
Cs9g13630.1:1-1035	on_0_week	off_0_week	OK	39.9191	85.8109	1.10408	2.14962	-3.07774	0.00208575	0.0430321	yes	ID=Cs9g13630.1	Info=Ethylene-responsive%20transcription%20factor%202%3B%20Pathogenesis-related%20genes%20transcriptional%20activator%20PTI5%3BEthylene%20response%20element%20binding%20protein%201%20(Fragment)	Cit.16636.1.S1_at
Cs3g19840.1:94-1254	on_0_week	off_0_week	OK	83.6138	181.834	1.12081	2.17469	-3.32129	0.000896033	0.0228805	yes	ID=Cs3g19840.1	Info=Eukaryotic%20aspartyl%20protease%20family%20protein%2C%20expressed%3BAspartic%20proteinase%20Asp1
Cs8g03110.1:1-2695	on_0_week	off_0_week	OK	13.3042	29.073	1.1278	2.18525	-3.16668	0.00154191	0.0342918	yes	ID=Cs8g03110.1	Info=K(+)%20efflux%20antiporter%203%2C%20chloroplastic%3B%20Glutathione-regulated%20potassium-efflux%20system%20protein%20kefB%3B%20Glutathione-regulated%20potassium-efflux%20system%20protein%20kefC%3BGlutathione-regulated%20potassium-efflux%20system%20protein%20KefB-like%20protein%20(Fragment)	Cit.16213.1.S1_at
Cs8g02590.1:25-1677	on_0_week	off_0_week	OK	37.3351	81.8651	1.13272	2.19272	-3.33353	0.000857511	0.0223271	yes	ID=Cs8g02590.1	Info=SBP%20(S-ribonuclease%20binding%20protein)%20family%20protein
Cs3g18070.1:28-1324	on_0_week	off_0_week	OK	285.892	630.518	1.14107	2.20545	-3.22305	0.00126833	0.0298909	yes	ID=Cs3g18070.1	Info=Putative%20phi-1-like%20phosphate-induced%20protein	Cit.35640.1.S1_s_at	Cit.988.1.S1_at
Cs5g01020.1:10-1754	on_0_week	off_0_week	OK	11.8951	26.3342	1.14657	2.21387	-3.02782	0.00246327	0.0485528	yes	ID=Cs5g01020.1	Info=Senescence-induced%20receptor-like%20serine/threonine-protein%20kinase%3BProbable%20receptor-like%20protein%20kinase%20At1g33260%3B%20Probable%20LRR%20receptor-like%20serine/threonine-protein%20kinase%20At1g51880%3B%20Putative%20receptor-like%20protein%20kinase%20At3g46340%3B%20Putative%20leucine-rich%20repeat%20receptor-like%20serine/threonine-protein%20kinase%20At2g04300%3B%20Probable%20le…	Cit.35776.1.S1_at
Cs7g07900.1:3-2079	on_0_week	off_0_week	OK	9.4451	20.9829	1.15158	2.22157	-3.03988	0.00236674	0.0469607	yes	ID=Cs7g07900.1	Info=Probable%20galacturonosyltransferase-like%209%3B%20Probable%20galacturonosyltransferase%2011%3BGlycosyl%20transferase%20family%208%20protein%2C%20putative%2C%20expressed	Cit.39321.1.S1_s_at	Cit.4106.1.S1_s_at
Cs7g05460.1:0-2380	on_0_week	off_0_week	OK	17.5635	39.3322	1.16313	2.23943	-3.21083	0.00132353	0.0305283	yes	ID=Cs7g05460.1	Info=Putative%20uncharacterized%20protein%20At3g11760%20(Fragment)	Cit.16508.1.S1_at	Cit.7482.1.S1_at
Cs4g10250.1:0-1156	on_0_week	off_0_week	OK	29.6509	66.8486	1.17282	2.25452	-3.14187	0.00167872	0.0365305	yes	ID=Cs4g10250.1	Info=Putative%20uncharacterized%20protein%20AT4g04630
Cs2g29360.1:0-809	on_0_week	off_0_week	OK	77.928	175.952	1.17497	2.25788	-3.37005	0.000751536	0.0200943	yes	ID=Cs2g29360.1	Info=Plastocyanin-like%20domain%20containing%20protein%2C%20expressed
Cs7g12540.1:27-4389	on_0_week	off_0_week	OK	5.49124	12.4143	1.1768	2.26075	-3.21354	0.00131111	0.0304776	yes	ID=Cs7g12540.1	Info=Putative%20ATPase%2C%20aminophospholipid%20transporter%20(APLT)%2C%20class%20I%2C%20type%208A%2C%20member%201%3BPutative%20phospholipid-transporting%20ATPase%209%3B%20Phospholipid-transporting%20ATPase%2010%3B%20Probable%20phospholipid-transporting%20ATPase%20IM%3B%20Probable%20phospholipid-transporting%20ATPase%20C887.12%3B%20Probable%20phospholipid-transporting%20ATPase%20IA%3B%20Probable%…	Cit.18493.1.S1_at
Cs1g07510.1:2-1639	on_0_week	off_0_week	OK	72.0386	162.874	1.17691	2.26092	-3.54512	0.000392439	0.0118893	yes	ID=Cs1g07510.1	Info=Early%20nodulin-like%20protein%202%3B%20Mavicyanin%3B%20Early%20nodulin-55-2%3B%20Blue%20copper%20protein%3B%20Umecyanin%3B%20Early%20nodulin-55-1%20(Fragment)%3B%20Basic%20blue%20protein%3B%20Stellacyanin%3BPutative%20early%20nodulin-like%202%20predicted%20GPI-anchored%20protein%20(Fragment)	Cit.1925.1.S1_s_at	Cit.22988.1.S1_s_at
Cs5g08030.1:7-1900	on_0_week	off_0_week	OK	10.266	23.2528	1.17953	2.26503	-3.107	0.00188994	0.0396089	yes	ID=Cs5g08030.1	Info=Putative%20uncharacterized%20protein%20Sb01g028880%3BPhospholipase%20A1-Ibeta2%2C%20chloroplastic%3B%20Galactolipase%20DONGLE%2C%20chloroplastic%3B%20Phospholipase%20A1-II%206%3B%20Lipase	Cit.15695.1.S1_at	Cit.32982.1.S1_at
Cs1g19990.1:20-948	on_0_week	off_0_week	OK	24.8471	56.5438	1.18629	2.27567	-3.12154	0.00179911	0.038175	yes	ID=Cs1g19990.1	Info=Putative%20uncharacterized%20protein
orange1.1t00956.1:0-1633	on_0_week	off_0_week	OK	100.235	229.508	1.19515	2.28969	-3.46029	0.000539586	0.015284	yes	ID=orange1.1t00956.1	Info=Heavy%20metal%20transport/detoxification%20domain-containing%20protein	Cit.20170.1.S1_x_at	Cit.20985.1.S1_s_at
Cs7g12890.1:1-1120	on_0_week	off_0_week	OK	224.186	514.324	1.19798	2.29418	-3.54461	0.000393197	0.0118893	yes	ID=Cs7g12890.1	Info=Allene%20oxide%20cyclase%204%2C%20chloroplastic%3BAllene%20oxide%20cyclase%203%2C%20chloroplast%2C%20putative	Cit.2071.1.S1_s_at
Cs4g02010.1:17-4685	on_0_week	off_0_week	OK	4.08023	9.36773	1.19905	2.29588	-3.21117	0.00132198	0.0305283	yes	ID=Cs4g02010.1	Info=Putative%20uncharacterized%20protein%20P0544B02.28	Cit.17469.1.S1_at
Cs1g20710.1:0-1655	on_0_week	off_0_week	OK	32.8087	75.442	1.20129	2.29945	-3.44478	0.000571516	0.0160361	yes	ID=Cs1g20710.1	Info=Serine%20hydroxymethyltransferase%202%2C%20mitochondrial%3B%20Serine%20hydroxymethyltransferase%2C%20mitochondrial%3B%20Putative%20serine%20hydroxymethyltransferase%2C%20mitochondrial%3B%20Serine%20hydroxymethyltransferase%2C%20cytosolic%3B%20Probable%20serine%20hydroxymethyltransferase%2C%20cytosolic%3B%20Serine%20hydroxymethyltransferase%3BMitochondrial%20serine%20hydroxymethyltransferase	Cit.10148.1.S1_s_at
Cs2g17820.1:0-1600	on_0_week	off_0_week	OK	29.5919	68.2038	1.20465	2.30481	-3.43066	0.000602106	0.0166206	yes	ID=Cs2g17820.1	Info=Immediate-early%20fungal%20elicitor%20protein%20CMPG1%20(Fragment)%3BU-box%20domain-containing%20protein%2021%3B%20E3%20ubiquitin-protein%20ligase%20PUB22	Cit.25028.1.S1_at
Cs6g15760.1:0-795	on_0_week	off_0_week	OK	176.497	408.687	1.21135	2.31554	-3.15455	0.00160747	0.0353022	yes	ID=Cs6g15760.1	Info=Threonine%20dehydratase%20biosynthetic%2C%20chloroplastic%3B%20Threonine%20dehydratase%20biosynthetic%20(Fragment)%3B%20Threonine%20dehydratase%20biosynthetic%3B%20Threonine%20dehydratase%2C%20mitochondrial%3BProbable%20threonine%20amonia-lyase%20(Threonine%20dehydratase%2C%20threonine%20deaminase)%20transmembrane%20protein	Cit.21807.1.S1_at
Cs7g08080.1:0-1474	on_0_week	off_0_week	OK	18.0455	41.8066	1.21209	2.31673	-3.33199	0.000862267	0.0223683	yes	ID=Cs7g08080.1	Info=IAA-amino%20acid%20hydrolase%20ILR1-like%201%3B%20Thermostable%20carboxypeptidase%202%3B%20Uncharacterized%20hydrolase%20YxeP%3B%20Uncharacterized%20hydrolase%20YtnL%3B%20Putative%20amidohydrolase%20yhaA%3B%20Hippurate%20hydrolase%3B%20Uncharacterized%20hydrolase%20sll0100%3B%20N-acetyldiaminopimelate%20deacetylase%3B%20N-acyl-L-amino%20acid%20amidohydrolase%3B%20Carboxylate-amine%20ligase%2…	Cit.36875.1.S1_at
Cs6g14570.1:27-865	on_0_week	off_0_week	OK	28.6486	66.5649	1.2163	2.3235	-3.19645	0.00139128	0.0319058	yes	ID=Cs6g14570.1	Info=Putative%20uncharacterized%20protein%20(Fragment)	Cit.17565.1.S1_at
Cs3g15900.1:6-2674	on_0_week	off_0_week	OK	176.779	410.788	1.21645	2.32374	-3.3256	0.000882273	0.0226748	yes	ID=Cs3g15900.1	Info=Zinc%20finger%20protein%20ZAT10%3BPutative%20TFIIIA%20(Or%20kruppel)-like%20zinc%20finger%20protein	Cit.19986.1.S1_at	Cit.37764.1.S1_s_at
Cs3g15460.1:0-1286	on_0_week	off_0_week	OK	96.4575	224.275	1.2173	2.32511	-3.57982	0.000343827	0.0109337	yes	ID=Cs3g15460.1	Info=Putative%20uncharacterized%20protein%20Sb01g037090	Cit.1774.1.S1_at	Cit.1775.1.S1_s_at
Cs1g08270.1:0-1536	on_0_week	off_0_week	OK	33.7978	78.6562	1.21863	2.32726	-3.42628	0.000611919	0.0168525	yes	ID=Cs1g08270.1	Info=Putative%20uncharacterized%20protein%20Sb03g027370	Cit.28608.1.S1_at
Cs3g17390.1:42-1147	on_0_week	off_0_week	OK	50.0076	116.467	1.2197	2.32898	-3.27163	0.00106931	0.0262647	yes	ID=Cs3g17390.1	Info=Mitochondrial%20dicarboxylate%20carrier%20protein%2C%20putative%3BProbable%20mitochondrial%202-oxoglutarate/malate%20carrier%20protein%3B%20Mitochondrial%202-oxoglutarate/malate%20carrier%20protein%3B%20Kidney%20mitochondrial%20carrier%20protein%201%3B%20Brain%20mitochondrial%20carrier%20protein%201%3B%20Mitochondrial%20dicarboxylate%20carrier%3B%20Mitochondrial%20substrate%20carrier%20famil…	Cit.12245.1.S1_at	Cit.21476.1.S1_at
Cs1g07950.1:4-1246	on_0_week	off_0_week	OK	290.125	676.529	1.22148	2.33186	-3.47182	0.000516942	0.0148186	yes	ID=Cs1g07950.1	Info=Ethylene%20responsive%20element%20binding%20factor%204-like%20protein%3BEthylene-responsive%20transcription%20factor%204%3B%20Ethylene-responsive%20transcription%20factor%20LEP%3B%20Pathogenesis-related%20genes%20transcriptional%20activator%20PTI6	Cit.38920.1.S1_s_at
Cs3g13770.1:5-1648	on_0_week	off_0_week	OK	30.2443	70.6256	1.22353	2.33517	-3.48196	0.000497752	0.0143721	yes	ID=Cs3g13770.1	Info=MC%20family%20transporter:%20peroxisomal%20membrane%20protein%20(Fragment)%3BPeroxisomal%20membrane%20protein%20PMP34	Cit.33963.1.S1_at
Cs9g05320.1:3-2241	on_0_week	off_0_week	OK	241.86	568.644	1.23335	2.35112	-3.29557	0.000982207	0.0245552	yes	ID=Cs9g05320.1	Info=Putative%20uncharacterized%20protein%20(Fragment)	Cit.23002.1.S1_x_at	Cit.27926.1.S1_at
Cs2g31360.1:0-1692	on_0_week	off_0_week	OK	48.1596	113.278	1.23397	2.35213	-3.60162	0.000316242	0.0102459	yes	ID=Cs2g31360.1	Info=Hydroxycinnamoyl%20CoA%20shikimate/quinate%20hydroxycinnamoyltransferase-like%20protein%20(Fragment)%3BBenzyl%20alcohol%20O-benzoyltransferase%3B%2013-hydroxylupanine%20O-tigloyltransferase%3B%20(Z)-3-hexen-1-ol%20acetyltransferase%3B%20Omega-hydroxypalmitate%20O-feruloyl%20transferase%3B%20Taxadien-5-alpha-ol%20O-acetyltransferase%3B%203'-N-debenzoyl-2'-deoxytaxol%20N-benzoyltransferase%3B%…	Cit.13551.1.S1_s_at
orange1.1t02097.1:0-958	on_0_week	off_0_week	OK	45.0359	106.339	1.23952	2.3612	-3.51411	0.000441238	0.0130242	yes	ID=orange1.1t02097.1	Info=Protease%20inhibitor/seed%20storage/lipid%20transfer%20protein%20family%20protein	Cit.13240.1.S1_at
Cs5g27740.1:187-1699	on_0_week	off_0_week	OK	15.5801	36.8587	1.2423	2.36575	-3.2406	0.00119279	0.0286197	yes	ID=Cs5g27740.1	Info=RPM1%20interacting%20protein%204%20transcript%202a%3BRPM1-interacting%20protein%204%3B%20NOI-like%20protein	Cit.36951.1.S1_at
Cs3g18030.1:29-1928	on_0_week	off_0_week	OK	62.0546	147.455	1.24866	2.37621	-3.55749	0.000374408	0.0114777	yes	ID=Cs3g18030.1	Info=2-dehydro-3-deoxyphosphoheptonate%20aldolase%20(3-deoxy-d-arabino-heptulosonate%207-phosphate%20synthase)%20(Precursor)%3BPhospho-2-dehydro-3-deoxyheptonate%20aldolase%201%2C%20chloroplastic%3B%20Probable%20phospho-2-dehydro-3-deoxyheptonate%20aldolase%2C%20chloroplastic%3B%20Phospho-2-dehydro-3-deoxyheptonate%20aldolase%3B%20Probable%20phospho-2-dehydro-3-deoxyheptonate%20aldolase%3B%20Phos…	Cit.964.1.S1_s_at
Cs5g08360.1:0-1579	on_0_week	off_0_week	OK	165.978	396.679	1.25698	2.38995	-3.69293	0.000221684	0.00779817	yes	ID=Cs5g08360.1	Info=Ethylene%20response%20element%20binding%20protein%201%20(Fragment)%3BEthylene-responsive%20transcription%20factor%201A%3B%20Pathogenesis-related%20genes%20transcriptional%20activator%20PTI5	Cit.21310.1.S1_s_at	Cit.5891.1.S1_at
orange1.1t03822.1:0-1477	on_0_week	off_0_week	OK	14.41	34.4752	1.25849	2.39245	-3.34068	0.000835738	0.0218239	yes	ID=orange1.1t03822.1	Info=Dehydration-responsive%20element-binding%20protein%203%3B%20Ethylene-responsive%20transcription%20factor%20TINY%3B%20Ethylene-responsive%20transcription%20factor%20ERF043%3BDehydration-responsive%20element-binding%20protein%20DREB6	Cit.19199.1.S1_s_at
Cs8g02840.1:83-2075	on_0_week	off_0_week	OK	49.7217	119.033	1.25941	2.39398	-3.76692	0.000165272	0.00619772	yes	ID=Cs8g02840.1	Info=Putative%20uncharacterized%20protein%20Sb02g031140	Cit.34811.1.S1_at
Cs6g07510.1:0-2156	on_0_week	off_0_week	OK	6.36152	15.3404	1.26989	2.41143	-3.19546	0.00139608	0.03192	yes	ID=Cs6g07510.1	Info=Axi%201%20(Auxin-independent%20growth%20promoter)-like%20protein%3BDUF246%20domain-containing%20protein%20At1g04910
Cs8g01860.1:7-1370	on_0_week	off_0_week	OK	103.418	251.111	1.27984	2.42812	-3.74277	0.000182001	0.00674026	yes	ID=Cs8g01860.1	Info=Putative%20NAC%20domain-containing%20protein%2094%3B%20NAC%20domain-containing%20protein%2029%3B%20Protein%20FEZ%3B%20Protein%20ATAF2%3B%20Protein%20CUP-SHAPED%20COTYLEDON%201%3B%20Protein%20SOMBRERO%3BPutative%20uncharacterized%20protein%20Sb01g048130	Cit.31377.1.S1_at
orange1.1t03684.1:8-1648	on_0_week	off_0_week	OK	18.7984	45.715	1.28206	2.43186	-3.58966	0.000331108	0.0105857	yes	ID=orange1.1t03684.1	Info=Cytochrome%20P450%2071A26%3B%20Cytochrome%20P450%2071A6%20(Fragment)%3B%20Psoralen%20synthase%3B%20Psoralen%20synthase%20(Fragment)%3B%20Indoleacetaldoxime%20dehydratase%3B%20(+)-menthofuran%20synthase%3B%20Angelicin%20synthase%20(Fragment)%3B%20Premnaspirodiene%20oxygenase%3B%205-epiaristolochene%201%2C3-dihydroxylase%3B%20Amorpha-4%2C11-diene%20C-12%20oxidase%3B%20Germacrene%20A%20oxidase%…
Cs2g21900.1:0-708	on_0_week	off_0_week	OK	17.495	42.8697	1.29302	2.4504	-3.04265	0.00234507	0.0467642	yes	ID=Cs2g21900.1	Info=Putative%20cyclin-dependent%20protein%20kinase%20(Fragment)%3BCyclin-U1-1%3B%20Cyclin-P3-1%3B%20Cyclin-U4-1%3B%20Cyclin-P1-1%3B%20Cyclin-P4-1%3B%20Cyclin-U2-2%3B%20Cyclin-U3-1%3B%20Cyclin-U4-2%3B%20Cyclin-U2-1%3B%20Cyclin-U4-3%3B%20Cyclin-P2-1%3B%20PHO85%20cyclin-7%3B%20PHO85%20cyclin-like%20protein%20C20F10.10%3B%20Nuc-1%20negative%20regulatory%20protein%20preg%3B%20PHO85%20cyclin%20PHO80
Cs5g23540.1:666-1839	on_0_week	off_0_week	OK	28.4852	69.8146	1.29332	2.45091	-3.46076	0.000538658	0.015284	yes	ID=Cs5g23540.1	Info=Wound-inducible%20putative%20cytosolic%20terpene%20synthase%201%3B(-)-germacrene%20D%20synthase%3B%20Valencene%20synthase%3B%20Pinene%20synthase%3B%20(+)-delta-cadinene%20synthase%20isozyme%20A%3B%20(+)-delta-cadinene%20synthase%20isozyme%20XC14%3B%20(+)-delta-cadinene%20synthase%3B%20(E%2CE)-germacrene%20B%20synthase%3B%20Beta-caryophyllene%20synthase%3B%20Germacrene%20C%20synthase%3B%20(E)…
Cs7g31060.1:6-2761	on_0_week	off_0_week	OK	4.53399	11.142	1.29715	2.45743	-3.1389	0.00169585	0.0367024	yes	ID=Cs7g31060.1	Info=Putative%20serine/threonine-protein%20kinase-like%20protein%20CCR3%3B%20Serine/threonine-protein%20kinase-like%20protein%20CCR4%3B%20Putative%20receptor%20protein%20kinase%20CRINKLY4%3B%20Probable%20LRR%20receptor-like%20serine/threonine-protein%20kinase%20At1g67720%3B%20Receptor-like%20protein%20kinase%20HERK%201%3B%20Receptor-like%20protein%20kinase%20ANXUR2%3B%20Receptor-like%20protein%20…
Cs2g18830.1:135-1074	on_0_week	off_0_week	OK	126.117	311.747	1.30562	2.4719	-3.88583	0.000101981	0.00417913	yes	ID=Cs2g18830.1	Info=Putative%20uncharacterized%20protein%20OSJNBa0016D04.42
orange1.1t01634.1:9-1335	on_0_week	off_0_week	OK	11.176	27.636	1.30615	2.47281	-3.31639	0.000911875	0.0232353	yes	ID=orange1.1t01634.1	Info=Probable%20NAD(P)H-dependent%20oxidoreductase%201%3B%20NAD(P)H-dependent%206'-deoxychalcone%20synthase%3B%20Aldo-keto%20reductase%20family%204%20member%20C10%3B%20Aldose%20reductase%3B%20Prostaglandin%20F%20synthase%202%3B%20Dihydrodiol%20dehydrogenase%203%3B%20Aldo-keto%20reductase%20family%201%20member%20C1%20homolog%3B%20Estradiol%2017%20beta-dehydrogenase%205%3B%20Aldose%20reductase%20B%…	Cit.31129.1.S1_at
Cs6g11950.1:9-2458	on_0_week	off_0_week	OK	9.55722	23.6911	1.30968	2.47887	-3.33181	0.000862846	0.0223683	yes	ID=Cs6g11950.1	Info=Phenylalanine%20ammonia-lyase%3B%20Phenylalanine%20ammonia-lyase%20class%202%3B%20Phenylalanine%20ammonia-lyase%20G4%20(Fragment)%3B%20Phenylalanine%20ammonia-lyase%20class%201%20(Fragment)%3BPhenylalanine%20ammonia-lyase	Cit.9590.1.S1_at	Cit.9590.1.S1_s_at
Cs1g07260.1:0-854	on_0_week	off_0_week	OK	14.5701	36.1403	1.3106	2.48045	-3.13468	0.00172043	0.0369661	yes	ID=Cs1g07260.1	Info=Putative%20uncharacterized%20protein%20Sb03g031070
Cs5g17880.1:3-1351	on_0_week	off_0_week	OK	58.9473	146.342	1.31185	2.4826	-3.28241	0.00102925	0.0254644	yes	ID=Cs5g17880.1	Info=12-oxophytodienoate%20reductase%202%3B%20Putative%2012-oxophytodienoate%20reductase%2011%3B%20Putative%2012-oxophytodienoate%20reductase-like%20protein%201%3B%2012-oxophytodienoate%20reductase-like%20protein%3B%20N-ethylmaleimide%20reductase%3B%20Putative%20NADPH%20dehydrogenase%20C5H10.04%3B%20NADPH%20dehydrogenase%203%3B%20Enoate%20reductase%201%3B%20Probable%20NADPH%20dehydrogenase%3B%20N…	Cit.10684.1.S1_at
Cs2g03330.1:1-627	on_0_week	off_0_week	OK	34.5706	85.8413	1.31213	2.48308	-3.41121	0.000646758	0.0176646	yes	ID=Cs2g03330.1	Info=Putative%20uncharacterized%20protein	Cit.17527.1.S1_at
Cs6g09970.1:33-777	on_0_week	off_0_week	OK	22.6645	56.3001	1.3127	2.48406	-3.22823	0.00124557	0.0294711	yes	ID=Cs6g09970.1	Info=Non-specific%20lipid-transfer%20protein%203%3B%20Stigma/stylar%20cysteine-rich%20adhesin%3B%20Non-specific%20lipid-transfer%20protein%204%20(Fragment)%3B%20Non-specific%20lipid-transfer%20protein%20B%3BNon-specific%20lipid-transfer%20protein%20(Precursor)	Cit.39543.1.S1_s_at
Cs7g11020.1:0-1113	on_0_week	off_0_week	OK	28.6253	71.5555	1.32177	2.49973	-3.22114	0.00127681	0.0300214	yes	ID=Cs7g11020.1	Info=Probable%20WRKY%20transcription%20factor%2075%3B%20WRKY%20transcription%20factor%201%3B%20Probable%20WRKY%20transcription%20factor%20protein%201%3BPutative%20uncharacterized%20protein%20Sb03g033780	Cit.341.1.S1_s_at
Cs3g21730.1:177-1283	on_0_week	off_0_week	OK	96.4839	241.928	1.32622	2.50745	-3.56449	0.000364558	0.0112918	yes	ID=Cs3g21730.1	Info=Peroxidase%2012%3B%20Cationic%20peroxidase%201%3B%20Peroxidase%20N%3B%20Peroxidase%20C1C%20(Fragment)%3B%20Lignin-forming%20anionic%20peroxidase%3BPutative%20uncharacterized%20protein%20Sb03g046810	Cit.24784.1.S1_x_at	Cit.858.1.S1_s_at
Cs6g09480.1:2-1158	on_0_week	off_0_week	OK	9.52474	23.9355	1.3294	2.51298	-3.06443	0.00218086	0.0443298	yes	ID=Cs6g09480.1	Info=Sex%20determination%20protein%20tasselseed-2%3B%20Xanthoxin%20dehydrogenase%3B%20Momilactone%20A%20synthase%3B%20Levodione%20reductase%3B%20Bacilysin%20biosynthesis%20oxidoreductase%20BacC%3B%202%2C5-dichloro-2%2C5-cyclohexadiene-1%2C4-diol%20dehydrogenase%3B%203-alpha-(or%2020-beta)-hydroxysteroid%20dehydrogenase%3B%20Uncharacterized%20oxidoreductase%20yxbG%3B%20Uncharacterized%20oxidoreduc…
Cs9g14710.1:30-1370	on_0_week	off_0_week	OK	18.5463	46.7483	1.33379	2.52064	-3.60392	0.00031345	0.0102408	yes	ID=Cs9g14710.1	Info=Acidic%20endochitinase%3B%20Hevamine-A%3B%20Basic%20endochitinase%3B%20Concanavalin%20B%3B%20Chitinase%201%3B%20Endochitinase%3B%20Xylanase%20inhibitor%20protein%201%3B%20Bifunctional%20chitinase/lysozyme%20(Fragment)%3BPutative%20uncharacterized%20protein%20Sb02g009360	Cit.14913.1.S1_at	Cit.14913.1.S1_s_at
Cs6g19760.1:143-2399	on_0_week	off_0_week	OK	11.4027	28.8242	1.33791	2.52785	-3.05143	0.00227753	0.0458777	yes	ID=Cs6g19760.1	Info=Pollen%20Ole%20e%201%20allergen%20and%20extensin%20family%20protein
Cs8g14980.1:318-1000	on_0_week	off_0_week	OK	32.6352	82.5275	1.33845	2.52879	-3.4545	0.000551321	0.0155426	yes	ID=Cs8g14980.1	Info=Putative%20uncharacterized%20protein%20Sb04g021680	Cit.18059.1.S1_s_at	Cit.28917.1.S1_at
Cs5g03060.1:29-2236	on_0_week	off_0_week	OK	11.5443	29.2229	1.33992	2.53137	-3.64123	0.000271339	0.00914045	yes	ID=Cs5g03060.1	Info=1-aminocyclopropane-1-carboxylate%20synthase%3B%201-aminocyclopropane-1-carboxylate%20synthase-like%20protein%201%3B%201-aminocyclopropane-1-carboxylate%20synthase%20(Fragment)%3B%20Probable%20aminotransferase%20ACS10%3B1-aminocyclopropane-1-carboxylate%20synthase%20(Fragment)	Cit.4491.1.S1_at
Cs3g27810.1:0-1440	on_0_week	off_0_week	OK	26.265	66.5999	1.34238	2.53569	-3.3817	0.000720392	0.0193484	yes	ID=Cs3g27810.1	Info=Putative%20uncharacterized%20protein%20Sb02g028510	Cit.13957.1.S1_at
Cs6g12480.1:3-1591	on_0_week	off_0_week	OK	294.013	747.958	1.34708	2.54397	-3.76036	0.000169669	0.00634265	yes	ID=Cs6g12480.1	Info=Putative%20CCR4-NOT%20transcription%20complex%2C%20subunit%207%3BProbable%20CCR4-associated%20factor%201%20homolog%209%3B%20CCR4-NOT%20transcription%20complex%20subunit%207%3B%20Poly(A)%20ribonuclease%20pop2%3B%20Putative%20CCR4-associated%20factor%201%20homolog%203	Cit.10155.1.S1_s_at
Cs1g09635.1:60-923	on_0_week	off_0_week	OK	13.2106	33.6634	1.34949	2.54822	-3.06733	0.00215979	0.0440994	yes			Cit.14365.1.S1_at
Cs5g08510.1:1-2291	on_0_week	off_0_week	OK	10.5919	27.1443	1.3577	2.56276	-3.67763	0.000235413	0.00816674	yes	ID=Cs5g08510.1	Info=Putative%20uncharacterized%20protein%20OSJNBa0042H09.2	Cit.23674.1.S1_at	Cit.29718.1.S1_at
Cs6g09950.1:43-863	on_0_week	off_0_week	OK	143.841	368.96	1.35899	2.56506	-3.99837	6.37791e-05	0.00281691	yes	ID=Cs6g09950.1	Info=Non-specific%20lipid-transfer%20protein%3B%20Non-specific%20lipid-transfer%20protein%20B%3B%20Non-specific%20lipid-transfer%20protein%20A%3B%20Non-specific%20lipid-transfer%20protein%204%20(Fragment)%3B%20Non-specific%20lipid-transfer%20protein%20D%3B%20Stigma/stylar%20cysteine-rich%20adhesin%3BNon-specific%20lipid-transfer%20protein%20(Precursor)	Cit.16873.1.S1_s_at	Cit.26307.1.S1_s_at
Cs4g06290.1:9-1925	on_0_week	off_0_week	OK	19.2109	49.3575	1.36135	2.56925	-3.68319	0.00023033	0.00805479	yes	ID=Cs4g06290.1	Info=Putative%20uncharacterized%20protein%20At2g26310/T1D16.5	Cit.6716.1.S1_at
Cs7g29570.1:0-1249	on_0_week	off_0_week	OK	133.324	344.601	1.36999	2.58469	-4.10849	3.98258e-05	0.00192276	yes	ID=Cs7g29570.1	Info=Probable%20WRKY%20transcription%20factor%2070%3B%20WRKY%20transcription%20factor%2055%3B%20Protein%20WRKY1%3BWRKY74-superfamily%20of%20TFs%20having%20WRKY%20and%20zinc%20finger%20domains	Cit.6048.1.S1_s_at
Cs5g05260.1:177-2466	on_0_week	off_0_week	OK	26.2499	67.9785	1.37277	2.58967	-3.88057	0.00010421	0.00425585	yes	ID=Cs5g05260.1	Info=Armadillo/beta-catenin%20repeat%20family%20protein%3BU-box%20domain-containing%20protein%2019%3B%20E3%20ubiquitin-protein%20ligase%20SPL11%3B%20Protein%20spotted%20leaf%2011%3B%20Putative%20U-box%20domain-containing%20protein%2046%3B%20Putative%20E3%20ubiquitin-protein%20ligase%20LIN-1%3B%20Vacuolar%20protein%208	Cit.29680.1.S1_at
Cs1g20150.1:0-1163	on_0_week	off_0_week	OK	131.972	342.488	1.37582	2.59515	-4.08144	4.47573e-05	0.00209306	yes			Cit.1866.1.S1_s_at	Cit.25913.1.S1_x_at
Cs9g01410.1:0-1679	on_0_week	off_0_week	OK	80.6743	211.222	1.38858	2.61821	-4.06291	4.84657e-05	0.0022229	yes	ID=Cs9g01410.1	Info=S-adenosylmethionine%20synthase%3BS-adenosylmethionine%20synthetase%20(Fragment)	Cit.25774.1.S1_s_at	Cit.25886.1.S1_at
Cs8g04700.1:7-1775	on_0_week	off_0_week	OK	4.74434	12.5175	1.39967	2.63841	-3.04062	0.00236094	0.0469607	yes	ID=Cs8g04700.1	Info=Putative%20uncharacterized%20protein%20Sb01g032040	Cit.2544.1.S1_x_at	Cit.28792.1.S1_x_at
Cs8g08600.1:13-1727	on_0_week	off_0_week	OK	33.2263	87.8113	1.40208	2.64282	-4.09817	4.16422e-05	0.00199431	yes	ID=Cs8g08600.1	Info=GATA%20transcription%20factor%205%3B%20Putative%20GATA%20transcription%20factor%2013%3B%20GATA%20zinc%20finger%20domain-containing%20protein%2012%3B%20Cutinase%20gene%20palindrome-binding%20protein%3B%20White%20collar%201%20protein%3BPutative%20uncharacterized%20protein%20At5g25830%20(Fragment)	Cit.5277.1.S1_at
Cs9g12040.1:17-2650	on_0_week	off_0_week	OK	3.41892	9.05173	1.40465	2.64754	-3.21092	0.0013231	0.0305283	yes	ID=Cs9g12040.1	Info=Serine-threonine%20protein%20kinase%2C%20plant-type%2C%20putative%3BLRR%20receptor-like%20serine/threonine-protein%20kinase%20GSO1%3B%20Receptor-like%20protein%20kinase%20BRI1-like%203%3B%20Systemin%20receptor%20SR160%3B%20Serine/threonine-protein%20kinase%20BRI1-like%202%3B%20Brassinosteroid%20LRR%20receptor%20kinase%3B%20Leucine-rich%20repeat%20receptor%20protein%20kinase%20EXS%3B%20Leucin…	Cit.4233.1.S1_s_at
Cs9g14120.1:1-1062	on_0_week	off_0_week	OK	26.656	70.607	1.40535	2.64882	-3.84182	0.000122124	0.00484305	yes			Cit.2527.1.S1_s_at
Cs3g23950.1:0-1321	on_0_week	off_0_week	OK	23.4557	62.6522	1.41743	2.67109	-3.93065	8.47167e-05	0.00356978	yes	ID=Cs3g23950.1	Info=Tuber-specific%20and%20sucrose-responsive%20element%20binding%20factor%3BTranscription%20factor%20MYB44%3B%20Myb-related%20protein%20A%3B%20Transcriptional%20activator%20Myb%3B%20Myb-related%20protein%20B%3B%20Myb%20protein%3B%20Transforming%20protein%20Myb%3B%20Myb-related%20protein%203R-1%3B%20Myb-like%20protein%20A%3B%20Myb-like%20protein%20Q%3B%20Myb-like%20protein%20AA%3B%20Transcriptio…	Cit.31085.1.S1_at
Cs9g07230.1:0-1317	on_0_week	off_0_week	OK	34.481	92.1394	1.41802	2.67219	-4.08273	4.45105e-05	0.00208971	yes	ID=Cs9g07230.1	Info=Uncharacterized%20N-acetyltransferase%20p20%3BAcetyltransferase%2C%20GNAT%20family%20protein%2C%20expressed	Cit.16537.1.S1_at
Cs7g29980.1:20-803	on_0_week	off_0_week	OK	17.6673	47.3888	1.42346	2.68228	-3.43854	0.000584867	0.0162199	yes	ID=Cs7g29980.1	Info=Putative%20uncharacterized%20protein	Cit.18251.1.S1_at
Cs8g12370.1:7-2157	on_0_week	off_0_week	OK	4.41884	11.8534	1.42356	2.68247	-3.13978	0.00169074	0.0366583	yes	ID=Cs8g12370.1	Info=L-type%20lectin-domain%20containing%20receptor%20kinase%20IX.1%3B%20Probable%20L-type%20lectin-domain%20containing%20receptor%20kinase%20S.7%3B%20Putative%20L-type%20lectin-domain%20containing%20receptor%20kinase%20V.1%3B%20Lectin-domain%20containing%20receptor%20kinase%20VI.4%3B%20Probable%20LRR%20receptor-like%20serine/threonine-protein%20kinase%20At1g53440%3B%20Receptor-like%20protein%20k…	Cit.33964.1.S1_at
Cs9g08760.1:1-2746	on_0_week	off_0_week	OK	21.8318	58.6125	1.42478	2.68474	-4.00556	6.18706e-05	0.00276216	yes	ID=Cs9g08760.1	Info=Putative%20uncharacterized%20protein%20Sb02g027570%3BCellulose%20synthase-like%20protein%20E6%3B%20Cellulose%20synthase%20A%20catalytic%20subunit%208%20[UDP-forming]%3B%20Probable%20mixed-linked%20glucan%20synthase%207%3B%20Putative%20cellulose%20synthase-like%20protein%20H3%3B%20Probable%20cellulose%20synthase%20A%20catalytic%20subunit%2010%20[UDP-forming]	Cit.13744.1.S1_s_at
orange1.1t02759.1:0-960	on_0_week	off_0_week	OK	79.553	213.903	1.42697	2.68881	-3.62634	0.000287463	0.00957539	yes	ID=orange1.1t02759.1	Info=Putative%20uncharacterized%20protein%20At1g80840%20(Fragment)%3BProbable%20WRKY%20transcription%20factor%2040%3B%20WRKY%20transcription%20factor%2018%3B%20Protein%20WRKY1
Cs1g15880.2:0-957	on_0_week	off_0_week	OK	12.7657	34.388	1.42964	2.69379	-3.10234	0.00191995	0.0400971	yes	ID=Cs1g15880.2	Info=Putative%20uncharacterized%20protein%20Sb03g034090	Cit.18120.1.S1_at
Cs4g18280.1:26-2235	on_0_week	off_0_week	OK	59.8227	161.601	1.43367	2.70133	-4.30406	1.67695e-05	0.000947752	yes	ID=Cs4g18280.1	Info=Calmodulin-binding%20family%20protein%2C%20putative%2C%20expressed
Cs7g31000.1:11-3316	on_0_week	off_0_week	OK	434.403	1173.78	1.43406	2.70206	-3.04691	0.00231206	0.0462605	yes	ID=Cs7g31000.1	Info=Zinc%20finger%20(CCCH-type)%20family%20protein%20(Fragment)%3BZinc%20finger%20CCCH%20domain-containing%20protein%2029%3B%20RING%20finger%20protein%20unkempt%3B%20RING%20finger%20protein%20unkempt%20homolog	Cit.30494.1.S1_s_at	Cit.9048.1.S1_s_at
Cs6g17960.1:0-717	on_0_week	off_0_week	OK	42.6921	115.871	1.44048	2.71411	-3.91712	8.96127e-05	0.00376279	yes	ID=Cs6g17960.1	Info=Putative%20uncharacterized%20protein%20Sb03g007770	Cit.7553.1.S1_at
Cs4g05200.1:4-2855	on_0_week	off_0_week	OK	27.1759	73.7619	1.44055	2.71424	-4.06826	4.73648e-05	0.00218925	yes	ID=Cs4g05200.1	Info=Pyrophosphate-energized%20vacuolar%20membrane%20proton%20pump%2C%20putative%3BArogenate%20dehydrogenase%201%2C%20chloroplastic	Cit.16253.1.S1_at
orange1.1t03470.1:30-2787	on_0_week	off_0_week	OK	285.663	775.376	1.44058	2.7143	-3.60412	0.000313213	0.0102408	yes	ID=orange1.1t03470.1	Info=Glycosyl%20hydrolase%20family%2014%20protein%2C%20expressed%3BBeta-amylase%201%2C%20chloroplastic%3B%20Beta-amylase%3B%20Inactive%20beta-amylase%204%2C%20chloroplastic%3B%20Inactive%20beta-amylase%209%3B%20Thermophilic%20beta-amylase%3B%20Beta/alpha-amylase%3B%20Beta-amylase%20(Fragment)	Cit.21363.1.S1_at	Cit.803.1.S1_s_at
Cs7g18160.1:0-2271	on_0_week	off_0_week	OK	5.32582	14.5151	1.44648	2.72542	-3.56712	0.000360921	0.0112918	yes	ID=Cs7g18160.1	Info=G-type%20lectin%20S-receptor-like%20serine/threonine-protein%20kinase%20At4g03230%3B%20Cysteine-rich%20receptor-like%20protein%20kinase%2025%3B%20Putative%20cysteine-rich%20receptor-like%20protein%20kinase%2012%3B%20Putative%20G-type%20lectin%20S-receptor-like%20serine/threonine-protein%20kinase%20At1g61610%3B%20Receptor-like%20serine/threonine-protein%20kinase%20SD1-7%3BSerine/threonine-pro…
Cs4g03140.1:9-1150	on_0_week	off_0_week	OK	12.9353	35.3325	1.44968	2.73147	-3.61106	0.000304947	0.0100179	yes	ID=Cs4g03140.1	Info=Probable%20xyloglucan%20endotransglucosylase/hydrolase%20protein%2023%3B%20Xyloglucan%20endotransglucosylase/hydrolase%20protein%2022%3B%20Brassinosteroid-regulated%20protein%20BRU1%3B%20Putative%20xyloglucan%20endotransglucosylase/hydrolase%20protein%2013%3B%20Probable%20xyloglucan%20endotransglucosylase/hydrolase%20(Fragment)%3B%20Xyloglucan%20endotransglucosylase/hydrolase%20protein%20A%3…	Cit.30513.1.S1_x_at	Cit.9421.1.S1_s_at
Cs2g13720.1:0-576	on_0_week	off_0_week	OK	28.5012	78.0495	1.45337	2.73847	-3.56174	0.000368406	0.0113814	yes	ID=Cs2g13720.1	Info=Putative%20uncharacterized%20protein%20Sb03g007770
Cs6g12450.1:17-1023	on_0_week	off_0_week	OK	10.1218	27.7349	1.45424	2.74012	-3.25347	0.00114006	0.0276325	yes	ID=Cs6g12450.1	Info=Short-chain%20dehydrogenase/reductase%20protein%20(Fragment)%3BMomilactone%20A%20synthase%3B%20Xanthoxin%20dehydrogenase%3B%20Sex%20determination%20protein%20tasselseed-2%3B%203-alpha-(or%2020-beta)-hydroxysteroid%20dehydrogenase%3B%20Bacilysin%20biosynthesis%20oxidoreductase%20BacC%3B%20Cyclopentanol%20dehydrogenase%3B%203-oxoacyl-[acyl-carrier-protein]%20reductase%20FabG%3B%20Levodione%20r…
Cs5g06920.1:549-2100	on_0_week	off_0_week	OK	7.82554	21.4508	1.45477	2.74113	-3.54124	0.000398253	0.0119928	yes	ID=Cs5g06920.1	Info=Putative%20uncharacterized%20protein%20Sb08g009120	Cit.5085.1.S1_at
orange1.1t00211.1:0-1474	on_0_week	off_0_week	OK	19.7993	54.5913	1.46322	2.75723	-4.0836	4.43438e-05	0.00208971	yes	ID=orange1.1t00211.1	Info=Auxin-induced%20protein%20X10A%3B%20Indole-3-acetic%20acid-induced%20protein%20ARG7%3BAuxin%20responsive%20family-like%20protein%20(Fragment)
Cs6g21550.1:0-1349	on_0_week	off_0_week	OK	8.52869	23.6026	1.46855	2.76744	-3.5311	0.000413832	0.0123683	yes	ID=Cs6g21550.1	Info=Xenotropic%20and%20polytropic%20murine%20leukemia%20virus%20receptor%20ids-4%2C%20putative%3BSPX%20domain-containing%20protein%204	Cit.37671.1.S1_at
Cs6g05990.1:0-2526	on_0_week	off_0_week	OK	4.80963	13.3134	1.46888	2.76807	-3.554	0.000379421	0.0116015	yes	ID=Cs6g05990.1	Info=Cation/H(+)%20antiporter%2020%3B%20Cation/H(+)%20antiporter%2023%2C%20chloroplastic%3B%20K(+)/H(+)%20antiporter%201%3BCation/hydrogen%20exchanger%2C%20putative%2C%20expressed	Cit.27384.1.S1_at
Cs1g06300.1:93-1597	on_0_week	off_0_week	OK	10.069	27.9108	1.4709	2.77195	-3.56478	0.000364163	0.0112918	yes	ID=Cs1g06300.1	Info=Membrane%20lipoprotein%20lipid%20attachment%20site-containing%20protein-like	Cit.5694.1.S1_s_at	Cit.5694.1.S1_at
Cs8g05000.1:29-1507	on_0_week	off_0_week	OK	7.51842	20.8741	1.47321	2.77639	-3.56555	0.000363089	0.0112918	yes	ID=Cs8g05000.1	Info=Tuber-specific%20and%20sucrose-responsive%20element%20binding%20factor%3BTranscription%20factor%20MYB44%3B%20Transcriptional%20activator%20Myb%3B%20Myb-related%20protein%20A%3B%20Myb-related%20protein%20B%3B%20Transforming%20protein%20Myb%3B%20Myb%20protein%3B%20Myb-like%20protein%20Q%3B%20Myb-related%20protein%203R-1%3B%20Myb-like%20protein%20AA%3B%20Myb-like%20protein%20A%3B%20Transcriptio…	Cit.23137.1.S1_s_at
orange1.1t01909.1:0-1873	on_0_week	off_0_week	OK	2.94256	8.17694	1.47449	2.77885	-3.03658	0.0023928	0.0473989	yes	ID=orange1.1t01909.1	Info=Cytochrome%20P450%20monooxygenase%20CYP701A16%20(Fragment)%3BEnt-kaurene%20oxidase%2C%20chloroplastic
Cs6g16630.1:0-1980	on_0_week	off_0_week	OK	12.2378	34.0747	1.47735	2.78437	-4.01213	6.01744e-05	0.00270785	yes	ID=Cs6g16630.1	Info=Protein%20kinase%20and%20PP2C-like%20domain-containing%20protein%3B%20Probable%20protein%20phosphatase%202C%2071%3B%20Probable%20serine/threonine-protein%20kinase%20DDB_G0267514%3B%20Serine/threonine-protein%20kinase%20HT1%3B%20Protein%20phosphatase%201L%3B%20Integrin-linked%20kinase-associated%20serine/threonine%20phosphatase%202C%3B%20Dual%20specificity%20protein%20kinase%20shkB%3B%20Putat…
Cs4g04470.1:0-1165	on_0_week	off_0_week	OK	6.31191	17.5849	1.47819	2.78599	-3.16596	0.0015457	0.0342918	yes	ID=Cs4g04470.1	Info=Putative%20uncharacterized%20protein%20OSJNBa0035I03.14	Cit.36267.1.S1_at
Cs5g09290.1:0-862	on_0_week	off_0_week	OK	10.9246	30.4822	1.48038	2.79022	-3.24941	0.00115644	0.0279162	yes	ID=Cs5g09290.1	Info=Auxin-induced%20protein%20X10A%3B%20Indole-3-acetic%20acid-induced%20protein%20ARG7%3BAuxin%20responsive%20family-like%20protein%20(Fragment)	Cit.35499.1.S1_at
Cs9g16150.1:0-952	on_0_week	off_0_week	OK	48.7703	136.585	1.48573	2.80059	-4.26824	1.97019e-05	0.00108771	yes	ID=Cs9g16150.1	Info=CDGSH%20iron-sulfur%20domain-containing%20protein%202%3B%20CDGSH%20iron-sulfur%20domain-containing%20protein%202%20homolog%20A%3B%20CDGSH%20iron-sulfur%20domain-containing%20protein%202%20homolog%20B%3B%20CDGSH%20iron-sulfur%20domain-containing%20protein%202%20homolog%3BNovel%20protein%20similar%20to%20H.sapiens%20CISD1%2C%20CDGSH%20iron%20sulfur%20domain%201%20(CISD1%2C%20zgc:63561)	Cit.13504.1.S1_s_at	Cit.17991.1.S1_at
Cs3g24090.1:1839-2148	on_0_week	off_0_week	OK	49.8821	141.233	1.50148	2.83133	-3.14399	0.0016666	0.0363793	yes	ID=Cs3g24090.1	Info=Probable%20thylakoidal%20processing%20peptidase%202%2C%20chloroplastic%3B%20Thylakoidal%20processing%20peptidase%201%2C%20chloroplastic%3B%20Chloroplast%20processing%20peptidase%3B%20Probable%20signal%20peptidase%20I-1%3B%20Signal%20peptidase%20I%3B%20Probable%20signal%20peptidase%20I%3B%20Signal%20peptidase%20I%20T%3B%20Signal%20peptidase%20I%20P%3B%20Signal%20peptidase%20I%20V%3B%20Mitocho…	Cit.24171.1.S1_at	Cit.24171.1.S1_s_at
Cs9g10650.1:1-1000	on_0_week	off_0_week	OK	54.1278	153.287	1.5018	2.83196	-4.1431	3.42642e-05	0.00170963	yes	ID=Cs9g10650.1	Info=Ethylene-responsive%20transcription%20factor%201B%3B%20Pathogenesis-related%20genes%20transcriptional%20activator%20PTI5%3B%20Ethylene-responsive%20transcription%20factor%20TINY%3BEthylene-responsive%20transcription%20factor%201B%2C%20putative%20(Fragment)	Cit.4810.1.S1_at
Cs6g15150.1:0-1211	on_0_week	off_0_week	OK	33.3858	95.8161	1.52103	2.86996	-3.38963	0.000699873	0.0189251	yes	ID=Cs6g15150.1	Info=Putative%20uncharacterized%20protein%20Sb05g003430%3BF-box%20protein%20At3g44326%3B%20Probable%20F-box%20protein%20At1g60180
Cs3g16040.1:207-2109	on_0_week	off_0_week	OK	41.0086	118.062	1.52555	2.87896	-4.56181	5.07136e-06	0.000341672	yes	ID=Cs3g16040.1	Info=Putative%20armadillo/beta-catenin%20repeat%20family%20protein%20(Fragment)%3BU-box%20domain-containing%20protein%204%3B%20E3%20ubiquitin-protein%20ligase%20SPL11%3B%20Protein%20spotted%20leaf%2011%3B%20Vacuolar%20protein%208%3B%20Protein%20ARABIDILLO%201
Cs3g20570.1:18-1401	on_0_week	off_0_week	OK	17.2767	49.8938	1.53003	2.88792	-4.17595	2.96752e-05	0.00149948	yes	ID=Cs3g20570.1	Info=Putative%20uncharacterized%20protein%20ORF%20(Fragment)
Cs7g18150.1:11-2436	on_0_week	off_0_week	OK	3.50703	10.1789	1.53727	2.90245	-3.53915	0.000401412	0.0120575	yes	ID=Cs7g18150.1	Info=Leucine-rich%20repeat%20receptor%20protein%20kinase%20EXS%2C%20putative%3BG-type%20lectin%20S-receptor-like%20serine/threonine-protein%20kinase%20At1g11330%3B%20Cysteine-rich%20receptor-like%20protein%20kinase%2010%3B%20Putative%20cysteine-rich%20receptor-like%20protein%20kinase%2035%3B%20Putative%20G-type%20lectin%20S-receptor-like%20serine/threonine-protein%20kinase%20At1g61610%3B%20Recept…
Cs3g03960.1:0-1961	on_0_week	off_0_week	OK	3.03371	8.81526	1.53892	2.90577	-3.06704	0.00216188	0.0440994	yes	ID=Cs3g03960.1	Info=Putative%20uncharacterized%20protein%20Sb10g025475%20(Fragment)%3BHomogentisate%20phytyltransferase%201%2C%20chloroplastic%3B%20Probable%20homogentisate%20phytyltransferase%201%2C%20chloroplastic%3B%20Digeranylgeranylglyceryl%20phosphate%20synthase
Cs8g17210.1:0-732	on_0_week	off_0_week	OK	9.31322	27.737	1.57446	2.97824	-3.16795	0.00153515	0.0342182	yes	ID=Cs8g17210.1	Info=tRNA-splicing%20endonuclease%20subunit%20Sen2-1%3B%20Probable%20tRNA-splicing%20endonuclease%20subunit%20Sen2%3B%20tRNA-splicing%20endonuclease%3BtRNA-splicing%20endonuclease%20subunit%20Sen2-2%2C%20putative
orange1.1t02754.1:40-1249	on_0_week	off_0_week	OK	5.7599	17.2443	1.582	2.99385	-3.35802	0.000785017	0.0208958	yes	ID=orange1.1t02754.1	Info=Cinnamoyl-CoA%20reductase%2C%20putative%3BDihydroflavonol-4-reductase%3B%20Bifunctional%20dihydroflavonol%204-reductase/flavanone%204-reductase%3B%20Dihydroflavonol-4-reductase%20(Fragment)%3B%20Anthocyanidin%20reductase%3B%20Aldehyde%20reductase%202%3B%20Putative%20NADPH-dependent%20methylglyoxal%20reductase%20GRP2	Cit.10167.1.S1_at	Cit.10166.1.S1_x_at
Cs4g02670.1:0-753	on_0_week	off_0_week	OK	28.0933	84.5178	1.58903	3.00847	-4.11668	3.84367e-05	0.00187085	yes	ID=Cs4g02670.1	Info=EG45-like%20domain%20containing%20protein%202%3B%20Putative%20EG45-like%20domain%20containing%20protein%201%3BImmuno-reactant%20natriuretic%20peptide-like%20protein%20(Fragment)	Cit.17325.1.S1_at	Cit.5956.1.S1_at
Cs6g15730.1:0-1756	on_0_week	off_0_week	OK	15.4549	46.5051	1.58932	3.00907	-4.43239	9.31922e-06	0.00056412	yes	ID=Cs6g15730.1	Info=Putative%20uncharacterized%20protein%20At2g36650/F13K3.5	Cit.30171.1.S1_at
Cs5g16780.1:6-1105	on_0_week	off_0_week	OK	193.417	583.276	1.59246	3.01563	-4.65862	3.18336e-06	0.000230638	yes	ID=Cs5g16780.1	Info=Trypsin%20and%20protease%20inhibitor%20family%20protein%3BMiraculin%3B%20Sporamin%20B%3B%20Sporamin%20A%3B%20Latex%20serine%20proteinase%20inhibitor	Cit.29373.1.S1_s_at
Cs8g19140.1:179-2101	on_0_week	off_0_week	OK	11.4899	34.6823	1.59383	3.0185	-4.11876	3.80913e-05	0.00186163	yes	ID=Cs8g19140.1	Info=Protein%20phosphatase%202C%203%3B%20Probable%20protein%20phosphatase%202C%2024%3B%20Protein%20phosphatase%202C%20homolog%201%3BPutative%20uncharacterized%20protein%20Sb01g039890	Cit.3694.1.S1_at	Cit.3694.1.S1_s_at
Cs4g10240.1:9-1202	on_0_week	off_0_week	OK	17.6868	53.643	1.60072	3.03295	-4.22131	2.42882e-05	0.00127993	yes	ID=Cs4g10240.1	Info=Geranyl%20geranyl%20pyrophosphate%20synthase%2C%20putative%3BGeranylgeranyl%20pyrophosphate%20synthase%2C%20chloroplastic%3B%20Geranylgeranyl%20pyrophosphate%20synthase%207%2C%20chloroplastic%3B%20Geranylgeranyl%20pyrophosphate%20synthase-related%20protein%2C%20chloroplastic%3B%20Geranylgeranyl%20pyrophosphate%20synthase%204%3B%20Geranylgeranyl%20pyrophosphate%20synthase%2C%20chloroplastic/c…	Cit.29661.1.S1_at
Cs8g09720.1:1-1871	on_0_week	off_0_week	OK	62.05	188.296	1.6015	3.03459	-4.73685	2.17069e-06	0.000162802	yes	ID=Cs8g09720.1	Info=Cytochrome%20P450%2076C4%3B%207-ethoxycoumarin%20O-deethylase%3B%20Cytochrome%20P450%2076A1%20(Fragment)%3B%20Flavonoid%203'-monooxygenase%3B%20(S)-N-methylcoclaurine%203'-hydroxylase%20isozyme%202%3B%20(S)-N-methylcoclaurine%203'-hydroxylase%20isozyme%201%20(Fragment)%3B%20Probable%20(S)-N-methylcoclaurine%203'-hydroxylase%20isozyme%202%3B%20Berbamunine%20synthase%3B%20Germacrene%20A%20oxid…	Cit.14534.1.S1_at	Cit.36077.1.S1_s_at
Cs8g17960.1:0-983	on_0_week	off_0_week	OK	121.522	368.871	1.6019	3.03543	-4.7657	1.88199e-06	0.000144792	yes	ID=Cs8g17960.1	Info=Zinc%20finger%20protein%20ZAT12%3BPutative%20Cys2-His2%20zinc%20finger%20transcription%20factor	Cit.1819.1.S1_s_at
orange1.1t01275.1:0-466	on_0_week	off_0_week	OK	45.3416	140.902	1.63578	3.10756	-3.91605	9.00128e-05	0.00376633	yes			Cit.19730.1.S1_at
Cs2g29900.1:8-2286	on_0_week	off_0_week	OK	1.61602	5.03495	1.63953	3.11564	-3.06355	0.0021873	0.0443597	yes	ID=Cs2g29900.1	Info=Putative%20uncharacterized%20protein%20OSJNBa0079B05.9%3BProbable%20LRR%20receptor-like%20serine/threonine-protein%20kinase%20At4g08850%3B%20Probable%20leucine-rich%20repeat%20receptor-like%20protein%20kinase%20At1g35710%3B%20Leucine-rich%20repeat%20receptor-like%20serine/threonine-protein%20kinase%20At1g17230%3B%20LRR%20receptor-like%20serine/threonine-protein%20kinase%20ERECTA%3B%20LRR%20r…
Cs1g21680.1:0-842	on_0_week	off_0_week	OK	27.4782	85.9701	1.64555	3.12867	-4.1299	3.62921e-05	0.001781	yes	ID=Cs1g21680.1	Info=Putative%20uncharacterized%20protein	Cit.16085.1.S1_at
Cs6g07830.1:15-2013	on_0_week	off_0_week	OK	65.1629	204.126	1.64733	3.13253	-4.21962	2.44716e-05	0.00127993	yes	ID=Cs6g07830.1	Info=BAHD%20acyltransferase%20DCR%3B%20Uncharacterized%20acetyltransferase%20At3g50280%3BAnthranilate%20N-hydroxycinnamoyl/benzoyltransferase-like%20protein	Cit.11356.1.S1_s_at	Cit.24014.1.S1_at
Cs5g16770.1:58-1163	on_0_week	off_0_week	OK	157.141	493.666	1.65147	3.14154	-4.78902	1.676e-06	0.000129781	yes	ID=Cs5g16770.1	Info=Miraculin%3B%2021%20kDa%20seed%20protein%3B%20Serine%20protease%20inhibitor%202%3B%20Latex%20serine%20proteinase%20inhibitor%3B%20Aspartic%20protease%20inhibitor%209%3B%20Cysteine%20protease%20inhibitor%201%3B%20Alpha-amylase/subtilisin%20inhibitor%3B%20Cysteine%20protease%20inhibitor%208%20(Fragment)%3B%20Kunitz-type%20serine%20protease%20inhibitor%20DrTI%3B%20Kunitz-type%20elastase%20inhib…	Cit.16882.1.S1_x_at	Cit.16962.1.S1_x_at
Cs4g05760.1:265-1309	on_0_week	off_0_week	OK	35.651	112.245	1.65464	3.14845	-4.65132	3.29817e-06	0.000232926	yes	ID=Cs4g05760.1	Info=Probable%20WRKY%20transcription%20factor%2050%3B%20WRKY%20transcription%20factor%201%3B%20Protein%20WRKY1%3BWRKY67-superfamily%20of%20TFs%20having%20WRKY%20and%20zinc%20finger%20domains	Cit.39642.1.S1_at
Cs7g30900.1:9-1718	on_0_week	off_0_week	OK	6.0937	19.2512	1.65956	3.1592	-3.95379	7.69239e-05	0.0032997	yes	ID=Cs7g30900.1	Info=Probable%20protein%20phosphatase%202C%202%3B%20Putative%20protein%20phosphatase%202C%2053%3B%20Putative%20protein%20phosphatase%202C-like%20protein%2045%3B%20Protein%20phosphatase%201L%3B%20Protein%20kinase%20and%20PP2C-like%20domain-containing%20protein%3BPutative%20serine/threonine%20phosphatase%20type%202c%20(Fragment)
Cs6g20450.1:0-810	on_0_week	off_0_week	OK	16.5877	52.6439	1.66615	3.17367	-3.98545	6.73522e-05	0.00295285	yes	ID=Cs6g20450.1	Info=ATP%20binding%20/%20ATPase/%20nucleoside-triphosphatase/%20nucleotide%20binding%20protein%3BPutative%20AAA%20family%20ATPase%20L572%3B%20Mitochondrial%20chaperone%20BCS1%3B%20Probable%20mitochondrial%20chaperone%20BCS1-B
orange1.1t02111.1:0-1224	on_0_week	off_0_week	OK	6.2501	20.114	1.68625	3.21819	-3.73357	0.000188784	0.00690568	yes	ID=orange1.1t02111.1	Info=Putative%20uncharacterized%20protein%20Sb06g005410%3BXylem%20cysteine%20proteinase%201%3B%20KDEL-tailed%20cysteine%20endopeptidase%20CEP2%3B%20Cysteine%20proteinase%20RD21a%3B%20Vignain%3B%20Cysteine%20proteinase%20EP-B%202%3B%20Actinidain%3B%20Ananain%3B%20Thiol%20protease%20SEN102%3B%20Probable%20cysteine%20proteinase%20At4g11320%3B%20Fruit%20bromelain%3B%20Germination-specific%20cysteine%…
Cs6g20440.1:0-690	on_0_week	off_0_week	OK	10.32	33.2589	1.68829	3.22274	-3.44643	0.000568044	0.0159762	yes	ID=Cs6g20440.1	Info=Cell%20Division%20Protein%20AAA%20ATPase%20family%2C%20putative%2C%20expressed
Cs5g27620.1:1241-2189	on_0_week	off_0_week	OK	4.63234	14.9449	1.68984	3.22621	-3.15897	0.00158325	0.0349635	yes	ID=Cs5g27620.1	Info=Ninja-family%20protein%20AFP3%3B%20AFP%20homolog%202%3BNuclear%20transport%20factor%202%20and%20RNA%20recognition%20motif%20domain-containing%20protein	Cit.26126.1.S1_at	Cit.29899.1.S1_at
Cs3g26210.1:0-2108	on_0_week	off_0_week	OK	16.8496	54.384	1.69047	3.22762	-4.58714	4.4936e-06	0.000310645	yes	ID=Cs3g26210.1	Info=Putative%20uncharacterized%20protein%20Sb06g017025%20(Fragment)	Cit.34548.1.S1_at
Cs5g21870.1:151-906	on_0_week	off_0_week	OK	16.344	52.8187	1.69229	3.23169	-3.91488	9.04487e-05	0.00377014	yes	ID=Cs5g21870.1	Info=Putative%20uncharacterized%20protein%3BEndochitinase%20B%20(Fragment)%3B%20Endochitinase%20A%3B%20Acidic%20endochitinase%20SP2%3B%20Endochitinase%20PR4%3B%20Chitinase%206%3B%20Basic%20endochitinase%20CHB4%3B%20Endochitinase%20B%3B%20Endochitinase%201%20(Fragment)%3B%20Basic%20endochitinase%20B%3B%20Basic%20endochitinase%20C%3B%20Basic%2030%20kDa%20endochitinase%3B%20Basic%20endochitinase%20A…	Cit.10594.1.S1_at
Cs3g18690.1:38-796	on_0_week	off_0_week	OK	25.8526	83.8626	1.69772	3.24388	-4.26252	2.02139e-05	0.00110069	yes	ID=Cs3g18690.1	Info=Heavy-metal-associated%20domain-containing%20protein%2C%20putative%2C%20expressed	Cit.12040.1.S1_s_at
Cs9g14490.1:4-2263	on_0_week	off_0_week	OK	4.39861	14.3256	1.70347	3.25683	-4.11251	3.91376e-05	0.00189722	yes	ID=Cs9g14490.1	Info=Wall-associated%20receptor%20kinase-like%204%3B%20Putative%20wall-associated%20receptor%20kinase-like%2011%3B%20Wall-associated%20receptor%20kinase%205%3B%20Proline-rich%20receptor-like%20protein%20kinase%20PERK3%3B%20Probable%20LRR%20receptor-like%20serine/threonine-protein%20kinase%20At1g06840%3B%20Protein%20kinase%20APK1B%2C%20chloroplastic%3B%20Cysteine-rich%20receptor-like%20protein%20k…
Cs4g14510.1:0-1709	on_0_week	off_0_week	OK	3.34915	11.1281	1.73234	3.32266	-3.47591	0.000509121	0.0146649	yes	ID=Cs4g14510.1	Info=Putative%20uncharacterized%20protein%20Sb04g007795%20(Fragment)%3BPutative%20transcription%20factor%20bHLH041%3B%20Transcription%20factor%20EGL1%3B%20Anthocyanin%20regulatory%20R-S%20protein%3B%20Transcription%20factor%20GLABRA%203%3B%20Anthocyanin%20regulatory%20Lc%20protein%3B%20Transcription%20factor%20SPATULA%3B%20Transcription%20factor%20ABA-INDUCIBLE%20bHLH-TYPE%3B%20Transcription%20fa…	Cit.30099.1.S1_at
orange1.1t05411.1:63-1041	on_0_week	off_0_week	OK	6.51274	21.745	1.73935	3.33885	-3.61348	0.000302118	0.00995236	yes	ID=orange1.1t05411.1	Info=Ethylene-responsive%20transcription%20factor%20ERF023%3B%20Ethylene-responsive%20transcription%20factor%20TINY%3B%20Dehydration-responsive%20element-binding%20protein%203%3BDehydration-responsive%20element%20binding%20protein%206
Cs2g13300.1:0-1632	on_0_week	off_0_week	OK	7.81539	26.1453	1.74216	3.34536	-4.37742	1.20092e-05	0.000702524	yes	ID=Cs2g13300.1	Info=Probable%20receptor-like%20protein%20kinase%20At5g39030%3B%20G-type%20lectin%20S-receptor-like%20serine/threonine-protein%20kinase%20At5g24080%3B%20Probable%20LRR%20receptor-like%20serine/threonine-protein%20kinase%20At1g56140%3B%20Putative%20cysteine-rich%20receptor-like%20protein%20kinase%2033%3B%20Receptor-like%20serine/threonine-protein%20kinase%20SD1-7%3B%20Cysteine-rich%20receptor-like…
Cs8g12690.1:18-1440	on_0_week	off_0_week	OK	17.9635	60.716	1.75701	3.37997	-4.49251	7.03875e-06	0.000451275	yes	ID=Cs8g12690.1	Info=Phosphoenolpyruvate%20carboxylase%20kinase%201%3B%20Calcium-dependent%20protein%20kinase%2033%3B%20Serine/threonine-protein%20kinase%20PEPKR2%3B%20Calcium/calmodulin-dependent%20protein%20kinase%20type%20II%20delta%20chain%3B%20Calcium-dependent%20protein%20kinase%20isoform%202%3B%20Calcium/calmodulin-dependent%20protein%20kinase%20type%20II%20subunit%20delta%3B%20Calcium/calmodulin-dependen…	Cit.5875.1.S1_at	Cit.5874.1.S1_s_at
Cs4g11320.1:0-1233	on_0_week	off_0_week	OK	6.27872	21.291	1.7617	3.39097	-3.73553	0.000187322	0.00687326	yes	ID=Cs4g11320.1	Info=Wound-inducible%20putative%20cytosolic%20terpene%20synthase%201%3B(E)-beta-farnesene%20synthase%3B%20(-)-germacrene%20D%20synthase%3B%20Pinene%20synthase%3B%20Valencene%20synthase%3B%20(+)-delta-cadinene%20synthase%20isozyme%20A%3B%20(+)-delta-cadinene%20synthase%20isozyme%20XC14%3B%20Vetispiradiene%20synthase%202%20(Fragment)%3B%20(+)-delta-cadinene%20synthase%3B%20Vetispiradiene%20synthase…
Cs6g14020.1:913-2335	on_0_week	off_0_week	OK	69.6298	236.645	1.76494	3.3986	-5.21945	1.79452e-07	1.94542e-05	yes	ID=Cs6g14020.1	Info=Short%20chain%20alcohol%20dehydrogenase%2C%20putative%20(Fragment)%3BMomilactone%20A%20synthase%3B%20Xanthoxin%20dehydrogenase%3B%20Sex%20determination%20protein%20tasselseed-2%3B%20Bacilysin%20biosynthesis%20oxidoreductase%20BacC%3B%203-alpha-(or%2020-beta)-hydroxysteroid%20dehydrogenase%3B%20Uncharacterized%20oxidoreductase%20yxbG%3B%20Uncharacterized%20oxidoreductase%20ygcW%3B%20Uncharact…
orange1.1t03409.1:0-2214	on_0_week	off_0_week	OK	1.38615	4.72222	1.76838	3.40671	-3.13995	0.00168975	0.0366583	yes	ID=orange1.1t03409.1	Info=Wall-associated%20receptor%20kinase%202%3B%20Wall-associated%20receptor%20kinase-like%202%3B%20Putative%20wall-associated%20receptor%20kinase-like%2013%3B%20Receptor-like%20protein%20kinase%20ANXUR1%3B%20Probable%20receptor-like%20protein%20kinase%20At2g23200%3B%20Receptor-like%20protein%20kinase%20HERK%201%3B%20Putative%20receptor-like%20protein%20kinase%20At5g39000%3B%20Probable%20LRR%20re…
orange1.1t02775.1:0-1757	on_0_week	off_0_week	OK	3.72741	12.7111	1.76984	3.41016	-3.8123	0.000137677	0.0052791	yes	ID=orange1.1t02775.1	Info=Cytochrome%20P450%2093A1%3B%20Flavonoid%203'-monooxygenase%3B%204-hydroxyphenylacetaldehyde%20oxime%20monooxygenase%3B%20Premnaspirodiene%20oxygenase%3B%202-methylbutanal%20oxime%20monooxygenase%3B%20Germacrene%20A%20oxidase%3B%20Psoralen%20synthase%3B%20Psoralen%20synthase%20(Fragment)%3B%20Licodione%20synthase%3B%20Cytochrome%20P450%2071A6%20(Fragment)%3BPutative%20uncharacterized%20protei…	Cit.18512.1.S1_at	Cit.30026.1.S1_at
Cs1g07280.1:0-1755	on_0_week	off_0_week	OK	6.08894	20.8188	1.77362	3.41911	-4.09176	4.28117e-05	0.00203398	yes	ID=Cs1g07280.1	Info=Putative%20uncharacterized%20protein%20(Fragment)
Cs7g31430.1:8-1413	on_0_week	off_0_week	OK	14.9236	51.0991	1.7757	3.42404	-4.27131	1.94328e-05	0.00107784	yes	ID=Cs7g31430.1	Info=Probable%20caffeine%20synthase%202%3B%20Caffeine%20synthase%201%3B%20Salicylate%20O-methyltransferase%3B%20Jasmonate%20O-methyltransferase%3B%20Benzoate%20carboxyl%20methyltransferase%3B%203%2C7-dimethylxanthine%20N-methyltransferase%3B%207-methylxanthosine%20synthase%201%3B%20Monomethylxanthine%20methyltransferase%202%3B%20Theobromine%20synthase%202%3B%20Indole-3-acetate%20O-methyltransfera…
Cs1g26650.1:0-4730	on_0_week	off_0_week	OK	14.3423	49.1363	1.77651	3.42596	-5.27753	1.30937e-07	1.48707e-05	yes	ID=Cs1g26650.1	Info=Glutamate%20receptor%203.6%3BGlutamate%20receptor%20(Fragment)	Cit.25231.1.S1_at	Cit.25231.1.S1_x_at
Cs6g08660.1:0-1136	on_0_week	off_0_week	OK	2.98137	10.4357	1.80748	3.5003	-3.1657	0.00154708	0.0342918	yes	ID=Cs6g08660.1	Info=Putative%20uncharacterized%20protein%20At1g58330%20(Fragment)
Cs2g07700.1:0-1740	on_0_week	off_0_week	OK	10.7632	37.7889	1.81186	3.51095	-4.57456	4.77216e-06	0.000325188	yes	ID=Cs2g07700.1	Info=Tryptophan%20synthase%20beta%20chain%202%2C%20chloroplastic%3B%20Tryptophan%20synthase%20beta%20chain%202%2C%20chloroplastic%20(Fragment)%3B%20Tryptophan%20synthase%20beta%20chain%201%20(Fragment)%3B%20Tryptophan%20synthase%20beta%20chain%3BPutative%20uncharacterized%20protein%20Sb07g002770	Cit.24435.1.S1_s_at	Cit.39867.1.S1_s_at
orange1.1t01277.1:0-636	on_0_week	off_0_week	OK	11.5096	40.4403	1.81296	3.51362	-3.74432	0.000180881	0.00671963	yes
Cs5g32580.1:2-666	on_0_week	off_0_week	OK	5.7592	20.3345	1.81999	3.53079	-3.11615	0.00183232	0.038605	yes	ID=Cs5g32580.1	Info=Electron%20carrier/%20protein%20disulfide%20oxidoreductase%3BMonothiol%20glutaredoxin-S1%3B%20Glutaredoxin-C1%3B%20Putative%20glutaredoxin-C14%3B%20Glutaredoxin-C11%3B%20Glutaredoxin-C10%3B%20Glutaredoxin-C13%3B%20Glutaredoxin-C15%3B%20Glutaredoxin-C14%3B%20Glutaredoxin-C8%3B%20Glutaredoxin-C3%3B%20Glutaredoxin-C6%3B%20Glutaredoxin-C7%3B%20Glutaredoxin-C5%3B%20Monothiol%20glutaredoxin-S12%2C…	Cit.19393.1.S1_at	Cit.19393.1.S1_s_at
orange1.1t02780.1:8-953	on_0_week	off_0_week	OK	3.35107	11.8356	1.82044	3.53189	-3.09921	0.00194037	0.0404527	yes	ID=orange1.1t02780.1	Info=Cytochrome%20P450%2071A1%3B%204-hydroxyphenylacetaldehyde%20oxime%20monooxygenase%3B%20Flavonoid%203'-monooxygenase%3B%20Premnaspirodiene%20oxygenase%3B%20Psoralen%20synthase%3B%20Germacrene%20A%20oxidase%3B%20Psoralen%20synthase%20(Fragment)%3B%202-methylbutanal%20oxime%20monooxygenase%3BPutative%20uncharacterized%20protein%20Sb02g025830
Cs5g16830.1:49-1387	on_0_week	off_0_week	OK	1.90509	6.78293	1.83205	3.56043	-3.06939	0.00214496	0.0439496	yes	ID=Cs5g16830.1	Info=Putative%20uncharacterized%20protein%20Sb01g021520%3BChlorophyllase-1%2C%20chloroplastic%3B%20Chlorophyllase-1%3B%20Chlorophyllase%20type%200%3B%20Chlorophyllase-2%2C%20chloroplastic	Cit.40325.1.S1_s_at
Cs5g10270.1:0-1853	on_0_week	off_0_week	OK	3.22676	11.5183	1.83577	3.56962	-3.67428	0.000238518	0.00824442	yes	ID=Cs5g10270.1	Info=Multidrug%20and%20toxin%20extrusion%20protein%201%3B%20MATE%20efflux%20family%20protein%209%3B%20Uncharacterized%20transporter%20C4B3.13%3BPutative%20uncharacterized%20protein%20Sb01g031150
Cs8g17090.1:1-1305	on_0_week	off_0_week	OK	4.42814	15.836	1.83843	3.57621	-3.57129	0.000355228	0.0112363	yes	ID=Cs8g17090.1	Info=Putative%20uncharacterized%20protein%20Sb02g026818%20(Fragment)%3BPatatin%20group%20A-3%3B%20Patatin-2-Kuras%203%3B%20Patatin-T5%3B%20Patatin-11%3B%20Patatin%3B%20Patatin-06%3B%20Patatin-10%3B%20Patatin-15%3B%20Patatin-14%3B%20Patatin-13%3B%20Patatin-04/09%3B%20Patatin-B1%3B%20Patatin-03%3B%20Patatin-05%3B%20Patatin-17%3B%20Patatin-12%3B%20Patatin-3-Kuras%201%3B%20Patatin-B2%3B%20Patatin-02%…
Cs2g26323.1:0-801	on_0_week	off_0_week	OK	18.9028	68.6987	1.86168	3.63431	-4.67392	2.95503e-06	0.000216188	yes	ID=Cs2g26323.1	Info=Expansin-like%20B1%3B%20Expansin-B1%3B%20Expansin-B10%3B%20Expansin-B7%3B%20Pollen%20allergen%20Phl%20p%201%3B%20Major%20pollen%20allergen%20Cyn%20d%201%3B%20Major%20pollen%20allergen%20Hol%20l%201%3B%20Expansin-B5%3B%20Expansin-B18%3B%20Expansin-B15%3B%20Expansin-B9%3B%20Putative%20expansin-B2%3B%20Expansin-B11%3B%20Expansin-B6%3B%20Pollen%20allergen%20Lol%20p%201%3B%20Major%20pollen%20alle…	Cit.13750.1.S1_x_at	Cit.13750.1.S1_at
Cs4g08900.1:2-924	on_0_week	off_0_week	OK	3.82983	13.9365	1.86351	3.63892	-3.16272	0.00156304	0.0345811	yes	ID=Cs4g08900.1	Info=Putative%20uncharacterized%20protein
Cs1g02690.1:1-2117	on_0_week	off_0_week	OK	3.33893	12.1528	1.86383	3.63973	-3.83477	0.000125684	0.00493019	yes	ID=Cs1g02690.1	Info=Putative%20uncharacterized%20protein%20Sb02g007605%20(Fragment)%3BNitrate%20transporter%201.5%3B%20Putative%20peptide/nitrate%20transporter%20At5g19640%3B%20Peptide%20transporter%20PTR1%3B%20Probable%20peptide/nitrate%20transporter%20At1g62200%3B%20Probable%20nitrite%20transporter%20At1g68570%3B%20Probable%20peptide%20transporter%20At1g52190
Cs3g18760.1:87-1035	on_0_week	off_0_week	OK	28.722	104.651	1.86536	3.64359	-4.99169	5.98521e-07	5.36644e-05	yes			Cit.23149.1.S1_at	Cit.36236.1.S1_s_at
Cs2g16740.1:16-2430	on_0_week	off_0_week	OK	13.2428	48.2766	1.86611	3.64548	-5.27273	1.34407e-07	1.51208e-05	yes	ID=Cs2g16740.1	Info=Sulfate/bicarbonate/oxalate%20exchanger%20and%20transporter%20sat-1%3BProbable%20sulfate%20transporter%203.3%3B%20Sulfate%20transporter%203.1%3B%20High%20affinity%20sulfate%20transporter%202%3B%20Low%20affinity%20sulfate%20transporter%203%3B%20Early%20nodulin-70%3B%20Sulfate%20transporter%204.1%2C%20chloroplastic	Cit.37368.1.S1_at
Cs8g18710.1:0-2758	on_0_week	off_0_week	OK	20.1265	73.3834	1.86636	3.64611	-3.2265	0.00125314	0.0295916	yes	ID=Cs8g18710.1	Info=GRAS%20family%20transcription%20factor%20containing%20protein%2C%20expressed%3BScarecrow-like%20protein%2033%3B%20Chitin-inducible%20gibberellin-responsive%20protein%201%3B%20Scarecrow-like%20transcription%20factor%20PAT1%3B%20Protein%20SCARECROW%3B%20DELLA%20protein%20RGA2%3B%20DELLA%20protein%20GAI	Cit.15796.1.S1_at	Cit.33490.1.S1_at
Cs9g10480.1:0-1163	on_0_week	off_0_week	OK	79.3679	289.568	1.86727	3.64842	-5.46124	4.72833e-08	5.99844e-06	yes	ID=Cs9g10480.1	Info=Myb-related%20protein%20Myb4%3B%20Transcription%20repressor%20MYB4%3B%20Transcription%20factor%20MYB3%3B%20Myb-related%20protein%20P%3B%20Protein%20ODORANT1%3B%20Anthocyanin%20regulatory%20C1%20protein%3B%20Transcription%20factor%20WER%3B%20Transcription%20factor%20GAMYB%3B%20Trichome%20differentiation%20protein%20GL1%3B%20Myb-related%20protein%20B%3B%20Transforming%20protein%20Myb%3BPutativ…	Cit.31300.1.S1_at
Cs6g20470.1:0-2047	on_0_week	off_0_week	OK	46.9892	171.794	1.87027	3.65601	-5.20345	1.95626e-07	2.06446e-05	yes	ID=Cs6g20470.1	Info=Probable%20mitochondrial%20chaperone%20BCS1-B%3B%20Mitochondrial%20chaperone%20BCS1%3B%20Putative%20AAA%20family%20ATPase%20L572%3B%20Uncharacterized%20protein%20R776%3BCell%20Division%20Protein%20AAA%20ATPase%20family%2C%20putative%2C%20expressed	Cit.29880.1.S1_at
Cs7g21690.1:0-784	on_0_week	off_0_week	OK	19.6458	72.1959	1.8777	3.67489	-4.7089	2.49062e-06	0.000185629	yes	ID=Cs7g21690.1	Info=Putative%20uncharacterized%20protein	Cit.14652.1.S1_s_at
Cs6g21420.1:0-633	on_0_week	off_0_week	OK	362.891	1335.57	1.87985	3.68037	-5.38766	7.13812e-08	8.86688e-06	yes	ID=Cs6g21420.1	Info=Putative%20uncharacterized%20protein%20OJ1118_B03.113%3BProbable%20calcium-binding%20protein%20CML45%3B%20Calmodulin-like%20protein%205%3B%20Calcium-binding%20protein%20CML42%3B%20Calcium-binding%20protein%20CAST%3B%20Calcium-binding%20allergen%20Bet%20v%203%3B%20Calmodulin%3B%20Fimbrin%3B%20Calmodulin-related%20protein%3B%20Calmodulin-1/4%3B%20Calmodulin-2/3/5%3B%20Calmodulin%2C%20flagellar
Cs6g05660.1:9-587	on_0_week	off_0_week	OK	7.64731	28.1915	1.88223	3.68644	-3.25949	0.00111613	0.0271684	yes	ID=Cs6g05660.1	Info=Zinc%20finger%20protein%20ZAT11%3BPutative%20Cys2-His2%20zinc%20finger%20transcription%20factor
Cs7g19830.1:0-1493	on_0_week	off_0_week	OK	2.31602	8.57854	1.88908	3.70399	-3.23182	0.00123006	0.0292783	yes	ID=Cs7g19830.1	Info=Phosphate%20carrier%20protein%2C%20mitochondrial%3B%20Probable%20mitochondrial%20phosphate%20carrier%20protein%3B%20Mitochondrial%20phosphate%20carrier%20protein%202%3B%20Mitochondrial%20substrate%20carrier%20family%20protein%20N%3B%20Mitochondrial%20substrate%20carrier%20family%20protein%20ucpB%3B%20Mitochondrial%20substrate%20carrier%20family%20protein%20M%3B%20Mitochondrial%20folate%20tra…
Cs9g01630.1:10-1862	on_0_week	off_0_week	OK	3.2826	12.2361	1.89824	3.72758	-3.801	0.000144111	0.00545563	yes	ID=Cs9g01630.1	Info=Polygalacturonase%20At1g48100%3B%20Probable%20polygalacturonase%20At1g80170%3B%20Polygalacturonase-2%3B%20Exopolygalacturonase%20(Fragment)%3B%20Exopolygalacturonase%20clone%20GBGE184%3B%20Exopolygalacturonase%3BGlycoside%20hydrolase%20family%2028%20protein%20/%20polygalacturonase%20(Pectinase)%20family%20protein	Cit.12490.1.S1_s_at
Cs4g18540.1:29-1113	on_0_week	off_0_week	OK	3.18587	11.9277	1.90456	3.74395	-3.4254	0.000613889	0.0168678	yes	ID=Cs4g18540.1	Info=Putative%20uncharacterized%20protein%20Sb02g022340%3BProbable%20L-type%20lectin-domain%20containing%20receptor%20kinase%20S.5%3B%20Lectin%201%3B%20Seed%20lectin%3B%20Seed%20lectin%20subunit%20I%3B%20Erythroagglutinating%20phytohemagglutinin%3B%20Leucoagglutinating%20phytohemagglutinin%3B%20Favin%3B%20Bark%20agglutinin%20I%20polypeptide%20B%3B%20L-type%20lectin-domain%20containing%20receptor%…	Cit.8608.1.S1_at
orange1.1t05560.1:4-468	on_0_week	off_0_week	OK	1284.9	4830.39	1.91048	3.75934	-5.26702	1.38654e-07	1.53097e-05	yes	ID=orange1.1t05560.1	Info=Inhibitor%20of%20trypsin%20and%20hageman%20factor%2C%20putative%3BInhibitor%20of%20trypsin%20and%20hageman%20factor%3B%20Proteinase%20inhibitor%3B%20Glu%20S.griseus%20protease%20inhibitor%3B%20Wound-induced%20proteinase%20inhibitor%201%3B%20Protease%20inhibitor%20HPI%3B%20Trypsin/subtilisin%20inhibitor%3B%20Chymotrypsin%20inhibitor%20I%2C%20A%2C%20B%20and%20C%20subunits%3B%20Trypsin%20inhibi…	Cit.25366.1.S1_at	Cit.8464.1.S1_s_at
Cs7g18270.1:0-2307	on_0_week	off_0_week	OK	2.7989	10.5666	1.91658	3.77527	-4.22765	2.36142e-05	0.00125155	yes	ID=Cs7g18270.1	Info=G-type%20lectin%20S-receptor-like%20serine/threonine-protein%20kinase%20At1g11330%3B%20Cysteine-rich%20receptor-like%20protein%20kinase%2010%3B%20Putative%20cysteine-rich%20receptor-like%20protein%20kinase%2035%3B%20Putative%20G-type%20lectin%20S-receptor-like%20serine/threonine-protein%20kinase%20At1g61610%3B%20Receptor-like%20serine/threonine-protein%20kinase%20SD1-6%3BSerine/threonine-pro…	Cit.31369.1.S1_at
orange1.1t05942.1:0-674	on_0_week	off_0_week	OK	4.82615	18.2652	1.92015	3.78462	-3.13166	0.00173823	0.0370811	yes	ID=orange1.1t05942.1	Info=Chloroplast%20thylakoidal%20processing%20peptidase-like%20protein%3BChloroplast%20processing%20peptidase%3B%20Probable%20thylakoidal%20processing%20peptidase%202%2C%20chloroplastic%3B%20Thylakoidal%20processing%20peptidase%201%2C%20chloroplastic
Cs7g26640.1:401-1009	on_0_week	off_0_week	OK	4.29847	16.2745	1.92072	3.78612	-3.07306	0.00211873	0.0435619	yes			Cit.19313.1.S1_at	Cit.19313.1.S1_s_at
Cs6g12790.1:9-1702	on_0_week	off_0_week	OK	2.25214	8.53976	1.9229	3.79185	-3.5662	0.000362198	0.0112918	yes	ID=Cs6g12790.1	Info=Putative%20aluminum%20activated%20malate%20transporter%3BAluminum-activated%20malate%20transporter%202%3B%20Putative%20aluminum-activated%20malate%20transporter%203	Cit.31126.1.S1_at	Cit.31126.1.S1_s_at
Cs3g18770.1:63-714	on_0_week	off_0_week	OK	8.10805	30.9873	1.93425	3.82179	-3.34494	0.000823002	0.0216651	yes			Cit.15995.1.S1_at
Cs8g14280.1:29-1060	on_0_week	off_0_week	OK	13.6878	52.514	1.93981	3.83655	-4.88911	1.01292e-06	8.44688e-05	yes	ID=Cs8g14280.1	Info=Putative%20uncharacterized%20protein	Cit.6164.1.S1_at
Cs9g18290.1:0-1098	on_0_week	off_0_week	OK	2.69996	10.4242	1.94893	3.86088	-3.31193	0.000926559	0.0235591	yes	ID=Cs9g18290.1	Info=Haloacid%20dehalogenase-like%20hydrolase%20domain-containing%20protein%3BTrehalose-phosphate%20phosphatase%3B%20Uncharacterized%20glycosyl%20hydrolase%20Rv2006/MT2062
Cs5g31590.1:0-1753	on_0_week	off_0_week	OK	5.98122	23.1255	1.95097	3.86634	-4.23413	2.2944e-05	0.00122694	yes	ID=Cs5g31590.1	Info=tRNA%20delta(2)-isopentenylpyrophosphate%20transferase%2C%20putative%3BAdenylate%20isopentenyltransferase%203%2C%20chloroplastic%3B%20Adenylate%20isopentenyltransferase%207%2C%20mitochondrial%3B%20Adenylate%20isopentenyltransferase%3B%20tRNA%20dimethylallyltransferase%202	Cit.22644.1.S1_at
orange1.1t03155.1:0-1037	on_0_week	off_0_week	OK	79.2859	306.972	1.95297	3.87171	-5.68439	1.3128e-08	1.84178e-06	yes			Cit.17243.1.S1_at	Cit.4752.1.S1_s_at
Cs6g19350.1:0-785	on_0_week	off_0_week	OK	3.87018	15.1624	1.97002	3.91774	-3.25711	0.00112554	0.0273361	yes	ID=Cs6g19350.1	Info=Ocs%20element-binding%20factor%201%3B%20G-box-binding%20factor%201%3B%20Transcription%20factor%20HBP-1a%3B%20ABSCISIC%20ACID-INSENSITIVE%205-like%20protein%205%3BPutative%20bZIP%20family%20transcription%20factor%20(Fragment)	Cit.37623.1.S1_at
orange1.1t02614.1:0-1387	on_0_week	off_0_week	OK	1.62982	6.47235	1.98958	3.97121	-3.21899	0.00128641	0.0301255	yes	ID=orange1.1t02614.1	Info=Putative%20uncharacterized%20protein%20Sb01g032575%20(Fragment)%3B[Protein-PII]%20uridylyltransferase
Cs9g07210.1:21-995	on_0_week	off_0_week	OK	3.42002	13.5903	1.9905	3.97375	-3.2356	0.00121389	0.0290675	yes	ID=Cs9g07210.1	Info=Ribosomal%20protein%20L19%20(Fragment)%3B60S%20ribosomal%20protein%20L19-1%3B%2060S%20ribosomal%20protein%20L19%20(Fragment)%3B%2050S%20ribosomal%20protein%20L19e
Cs8g13740.1:103-765	on_0_week	off_0_week	OK	22.2927	88.7719	1.99353	3.9821	-4.49985	6.80008e-06	0.000440712	yes	ID=Cs8g13740.1	Info=Pathogen-and%20wound-inducible%20antifungal%20protein%20CBP20%3BPathogenesis-related%20protein%20PR-4B%3B%20Wound-induced%20protein%20WIN2%3B%20Barwin%3B%20Wheatwin-1%3B%20Wheatwin-2%3B%20Hevein-like%20protein%3B%20Pro-hevein%3B%20Pathogenesis-related%20protein%20PR-4%20(Fragment)%3B%20Wound-induced%20protein%20(Fragment)%3B%20Chitin-binding%20allergen%20Bra%20r%202%20(Fragments)	Cit.26083.1.S1_at	Cit.580.1.S1_x_at
orange1.1t03813.1:10-934	on_0_week	off_0_week	OK	12.711	51.3651	2.01471	4.04099	-4.9265	8.37172e-07	7.18222e-05	yes	ID=orange1.1t03813.1	Info=Putative%20uncharacterized%20protein%20P0708D12.10	Cit.2048.1.S1_s_at	Cit.21107.1.S1_s_at
Cs2g20200.1:8-904	on_0_week	off_0_week	OK	79.0143	320.123	2.01844	4.05145	-5.83478	5.38632e-09	8.45155e-07	yes			Cit.17264.1.S1_s_at	Cit.17265.1.S1_at
Cs4g03740.1:0-1158	on_0_week	off_0_week	OK	2.73359	11.09	2.02039	4.05693	-3.17655	0.00149037	0.0335968	yes	ID=Cs4g03740.1	Info=Putative%20uncharacterized%20protein%20Sb01g007230%3BPeroxidase%2016%3B%20Peroxidase%20C1C%20(Fragment)	Cit.17340.1.S1_at
Cs6g17740.1:4-548	on_0_week	off_0_week	OK	4.84568	19.6883	2.02256	4.06304	-3.09731	0.00195287	0.0406423	yes	ID=Cs6g17740.1	Info=Putative%20uncharacterized%20protein%20BofuT4_P095310.1	Cit.17309.1.S1_at	Cit.5793.1.S1_at
Cs1g03880.1:60-419	on_0_week	off_0_week	OK	22.0096	89.4544	2.02302	4.06434	-3.86779	0.000109824	0.00443951	yes
orange1.1t00530.2:1692-2635	on_0_week	off_0_week	OK	10.7341	43.8612	2.03074	4.08614	-4.82809	1.37851e-06	0.000112594	yes	ID=orange1.1t00530.2	Info=Arginine/serine-rich%20splicing%20factor%20RSP41%2C%20putative%3BArginine/serine-rich-splicing%20factor%20RSP31%3B%20Serine/arginine-rich%20splicing%20factor%209%3B%20Polyadenylate-binding%20protein%2C%20cytoplasmic%20and%20nuclear%3B%20Probable%20splicing%20factor%2C%20arginine/serine-rich%205%3B%20Pre-mRNA-splicing%20factor%20SF2%3B%20RNA-binding%20protein%2047	Cit.14757.1.S1_at	Cit.15987.1.S1_at
Cs2g07460.1:0-4113	on_0_week	off_0_week	OK	4.59417	18.813	2.03386	4.09499	-5.16316	2.42821e-07	2.45393e-05	yes	ID=Cs2g07460.1	Info=Cysteine-rich%20receptor-like%20protein%20kinase%208%3B%20Putative%20cysteine-rich%20receptor-like%20protein%20kinase%2035%3B%20G-type%20lectin%20S-receptor-like%20serine/threonine-protein%20kinase%20B120%3B%20Receptor-like%20serine/threonine-protein%20kinase%20SD1-7%3B%20Putative%20G-type%20lectin%20S-receptor-like%20serine/threonine-protein%20kinase%20At1g61610%3B%20Putative%20serine/threo…	Cit.14713.1.S1_at
Cs7g12510.1:4-738	on_0_week	off_0_week	OK	6.77714	27.803	2.03649	4.10246	-3.64718	0.000265136	0.00900272	yes	ID=Cs7g12510.1	Info=Putative%20uncharacterized%20protein%20(Fragment)
orange1.1t03024.1:54-1272	on_0_week	off_0_week	OK	10.7462	44.4501	2.04836	4.13635	-5.01732	5.23974e-07	4.73363e-05	yes	ID=orange1.1t03024.1	Info=Thaumatin-like%20protein-like%20protein%20(Fragment)%3BThaumatin-like%20protein%201%3B%20Glucan%20endo-1%2C3-beta-glucosidase%3B%20Thaumatin-like%20protein%201b%20(Fragment)%3B%20Pathogenesis-related%20protein%205%3B%20Osmotin-like%20protein%3B%20Zeamatin%3B%20Osmotin%3B%20Alpha-amylase/trypsin%20inhibitor%3B%20Protein%20NP24%3B%20Osmotin-like%20protein%20TPM-1%20(Fragment)%3B%20Pathogenesis…	Cit.11548.1.S1_at	Cit.18642.1.S1_s_at
Cs8g17160.1:0-1227	on_0_week	off_0_week	OK	4.64163	19.2863	2.05487	4.15506	-4.20226	2.64268e-05	0.00137616	yes	ID=Cs8g17160.1	Info=LOB%20domain-containing%20protein%2011%3B%20Protein%20LATERAL%20ORGAN%20BOUNDARIES%3B%20Protein%20IAL1%3BPutative%20uncharacterized%20protein%20Sb01g038650	Cit.10062.1.S1_at	Cit.10057.1.S1_s_at
Cs4g12720.1:6-1139	on_0_week	off_0_week	OK	6.90463	28.6903	2.05493	4.15523	-4.58654	4.50663e-06	0.000310645	yes	ID=Cs4g12720.1	Info=Indole-3-acetic%20acid-induced%20protein%20ARG7%2C%20putative%3BAuxin-induced%20protein%20X15%3B%20Indole-3-acetic%20acid-induced%20protein%20ARG7	Cit.15187.1.S1_s_at	Cit.36940.1.S1_at
Cs6g18760.1:1-1863	on_0_week	off_0_week	OK	1.24782	5.19169	2.05679	4.1606	-3.34047	0.000836356	0.0218239	yes	ID=Cs6g18760.1	Info=IST1-like%20protein%3B%20IST1%20homolog%3BRegulator%20of%20Vps4%20activity%20in%20the%20MVB%20pathway%20protein	Cit.32531.1.S1_at
Cs2g13340.1:0-1767	on_0_week	off_0_week	OK	1.26971	5.33222	2.07024	4.19957	-3.38825	0.000703393	0.0189431	yes	ID=Cs2g13340.1	Info=Putative%20uncharacterized%20protein%20(Fragment)%3BProbable%20receptor-like%20protein%20kinase%20At5g39030%3B%20G-type%20lectin%20S-receptor-like%20serine/threonine-protein%20kinase%20SD2-5%3B%20Probable%20LRR%20receptor-like%20serine/threonine-protein%20kinase%20At1g56140%3B%20Putative%20cysteine-rich%20receptor-like%20protein%20kinase%2039%3B%20Receptor-like%20serine/threonine-protein%20k…
Cs7g28850.1:0-1034	on_0_week	off_0_week	OK	2.02136	8.52107	2.07571	4.21552	-3.25943	0.00111636	0.0271684	yes	ID=Cs7g28850.1	Info=RNA%20and%20export%20factor-binding%20protein%202%3B%20THO%20complex%20subunit%204-A%3B%20Polymerase%20delta-interacting%20protein%203%3B%2029%20kDa%20ribonucleoprotein%20B%2C%20chloroplastic%3B%2031%20kDa%20ribonucleoprotein%2C%20chloroplastic%3B%20Ribonucleoprotein%20At2g37220%2C%20chloroplastic%3B%2029%20kDa%20ribonucleoprotein%2C%20chloroplastic%3B%20Polyadenylate-binding%20protein%2C%20…
Cs2g13310.1:0-2176	on_0_week	off_0_week	OK	4.25572	18.056	2.085	4.24275	-4.88386	1.04029e-06	8.61494e-05	yes	ID=Cs2g13310.1	Info=Ser/Thr%20receptor-like%20kinase%2C%20putative%2C%20expressed%3BProbable%20receptor-like%20protein%20kinase%20At1g67000%3B%20G-type%20lectin%20S-receptor-like%20serine/threonine-protein%20kinase%20SD2-5%3B%20Probable%20LRR%20receptor-like%20serine/threonine-protein%20kinase%20At1g56140%3B%20Putative%20cysteine-rich%20receptor-like%20protein%20kinase%2039%3B%20Probable%20L-type%20lectin-domai…	Cit.35780.1.S1_at
orange1.1t03062.1:0-1023	on_0_week	off_0_week	OK	1.98432	8.41998	2.08517	4.24325	-3.22982	0.00123869	0.0294251	yes	ID=orange1.1t03062.1	Info=Putative%20uncharacterized%20protein%20Sb08g020133%20(Fragment)
orange1.1t05946.1:0-675	on_0_week	off_0_week	OK	8.87126	37.6859	2.08681	4.24808	-3.72553	0.000194903	0.00708467	yes	ID=orange1.1t05946.1	Info=Predicted%20protein
Cs7g23170.1:1-948	on_0_week	off_0_week	OK	2.65633	11.2954	2.08823	4.25226	-3.36057	0.000777806	0.0207502	yes	ID=Cs7g23170.1	Info=Plant-specific%20domain%20TIGR01568%20family%20protein
Cs5g13860.1:0-1124	on_0_week	off_0_week	OK	130.312	555.28	2.09125	4.26117	-5.3594	8.34979e-08	1.00782e-05	yes	ID=Cs5g13860.1	Info=Type%20I%20proteinase%20inhibitor-like%20protein	Cit.8463.1.S1_at
Cs5g31250.1:38-1909	on_0_week	off_0_week	OK	1.84819	7.90217	2.09614	4.27564	-3.83189	0.00012716	0.00497175	yes	ID=Cs5g31250.1	Info=Putative%20uncharacterized%20protein%20Sb01g006140
Cs1g06760.1:1-2014	on_0_week	off_0_week	OK	187.637	803.89	2.09905	4.28427	-4.5037	6.67793e-06	0.00043892	yes	ID=Cs1g06760.1	Info=Stress-related%20NAC%20transcription%20factor%20(Fragment)%3BNAC%20domain-containing%20protein%2072%3B%20Protein%20ATAF2%3B%20Protein%20FEZ%3B%20Protein%20CUP-SHAPED%20COTYLEDON%202%3B%20Putative%20NAC%20domain-containing%20protein%2094%3B%20Protein%20SOMBRERO	Cit.10152.1.S1_s_at	Cit.10152.1.S1_at
Cs7g08470.1:6-2392	on_0_week	off_0_week	OK	3.96881	17.1572	2.11203	4.32299	-4.97392	6.56137e-07	5.83913e-05	yes	ID=Cs7g08470.1	Info=Armadillo/beta-catenin%20repeat%20family%20protein%3BU-box%20domain-containing%20protein%2019%3B%20E3%20ubiquitin-protein%20ligase%20SPL11%3B%20Protein%20spotted%20leaf%2011%3B%20Putative%20E3%20ubiquitin-protein%20ligase%20LIN-1%3B%20Putative%20E3%20ubiquitin-protein%20ligase%20LIN%3B%20Putative%20U-box%20domain-containing%20protein%2042%3B%20Probable%20bifunctional%20E2/E3%20enzyme%20R795%…	Cit.16849.1.S1_at
Cs5g30790.1:34-1326	on_0_week	off_0_week	OK	23.5303	101.73	2.11215	4.32335	-4.74601	2.07473e-06	0.000157587	yes	ID=Cs5g30790.1	Info=Chlorophyllase-1%2C%20chloroplastic%3B%20Chlorophyllase-1%3B%20Chlorophyllase-2%2C%20chloroplastic%3B%20Chlorophyllase%20type%200%3BPutative%20uncharacterized%20protein%20Sb01g021520	Cit.12810.1.S1_at
Cs2g20590.1:43-1342	on_0_week	off_0_week	OK	95.3621	417.56	2.13049	4.37866	-4.81696	1.45765e-06	0.000116827	yes	ID=Cs2g20590.1	Info=1-aminocyclopropane-1-carboxylate%20oxidase%3B%20Probable%201-aminocyclopropane-1-carboxylate%20oxidase%3B%20Protein%20SRG1%3B%20Thebaine%206-O-demethylase%3B%20Probable%202-oxoglutarate/Fe(II)-dependent%20dioxygenase%3B%20Codeine%20O-demethylase%3B%20Naringenin%2C2-oxoglutarate%203-dioxygenase%3B%20Flavanone%203-dioxygenase%3B%20Naringenin%2C2-oxoglutarate%203-dioxygenase%20(Fragment)%3B%20…	Cit.21723.1.S1_s_at
Cs6g15880.1:73-2242	on_0_week	off_0_week	OK	12.9395	56.9471	2.13784	4.40103	-5.78508	7.24798e-09	1.05405e-06	yes	ID=Cs6g15880.1	Info=Acyl:coa%20ligase%20acetate-coa%20synthetase-like%20protein%3B2-succinylbenzoate--CoA%20ligase%3B%20Long-chain-fatty-acid--CoA%20ligase%3B%204-coumarate--CoA%20ligase-like%206	Cit.4457.1.S1_s_at
Cs5g31660.1:0-903	on_0_week	off_0_week	OK	8.01927	35.5399	2.1479	4.43182	-4.65417	3.25281e-06	0.000232926	yes
Cs5g10820.1:56-1262	on_0_week	off_0_week	OK	4.11913	18.2557	2.14794	4.43195	-4.0856	4.3963e-05	0.00208039	yes	ID=Cs5g10820.1	Info=Putative%20uncharacterized%20protein%20PtrEXPA10%3BExpansin-A1%3B%20Expansin-A15%3B%20Expansin-A10%3B%20Expansin-A14%3B%20Expansin-A8%3B%20Expansin-A4%3B%20Expansin-A2%3B%20Expansin-A9%3B%20Expansin-A5%3B%20Expansin-A3%3B%20Expansin-A16%3B%20Expansin-A7%3B%20Expansin-A6%3B%20Expansin-A11%3B%20Expansin-A21%3B%20Expansin-A22%3B%20Expansin-A24%3B%20Expansin-A29%3B%20Expansin-A23%3B%20Expansin-A…	Cit.16955.1.S1_s_at	Cit.374.1.S1_s_at
Cs6g13010.1:0-1866	on_0_week	off_0_week	OK	0.903213	4.00319	2.14801	4.43216	-3.04814	0.00230261	0.0462017	yes	ID=Cs6g13010.1	Info=Calmodulin-binding%20family%20protein%2C%20putative%2C%20expressed
Cs5g14370.1:180-2518	on_0_week	off_0_week	OK	13.062	58.8091	2.17066	4.50229	-5.90173	3.59708e-09	5.87605e-07	yes	ID=Cs5g14370.1	Info=9-cis-epoxycarotenoid%20dioxygenase%20NCED1%2C%20chloroplastic%3B%20Probable%209-cis-epoxycarotenoid%20dioxygenase%20NCED5%2C%20chloroplastic%3B%20Probable%20carotenoid%20cleavage%20dioxygenase%204%2C%20chloroplastic%3B%20Carotenoid%209%2C10(9'%2C10')-cleavage%20dioxygenase%201%3B%20Zeaxanthin%207%2C8(7'%2C8')-cleavage%20dioxygenase%2C%20chromoplast%3B9-cis-epoxycarotenoid%20dioxygenase%20(F…	Cit.13915.1.S1_at	Cit.26654.1.S1_x_at
Cs9g05630.1:20-831	on_0_week	off_0_week	OK	3.50743	15.8653	2.17739	4.52334	-3.59477	0.000324683	0.0104362	yes			Cit.16223.1.S1_at
Cs5g20000.1:0-1530	on_0_week	off_0_week	OK	1.37268	6.35444	2.21077	4.62922	-3.5239	0.000425241	0.0126459	yes	ID=Cs5g20000.1	Info=O-acyltransferase%20WSD1%3BPutative%20uncharacterized%20protein%20At5g53390/K19E1_19
Cs2g15590.1:5-739	on_0_week	off_0_week	OK	2.23454	10.3926	2.21751	4.6509	-3.18509	0.00144707	0.0327445	yes	ID=Cs2g15590.1	Info=Putative%20uncharacterized%20protein%20175%20(Fragment)	Cit.29792.1.S1_at
Cs2g19750.1:0-561	on_0_week	off_0_week	OK	7.25795	33.9223	2.2246	4.67381	-3.94038	8.13532e-05	0.00345244	yes	ID=Cs2g19750.1	Info=Fasciclin-like%20arabinogalactan%20family%20protein
Cs3g17390.1:1212-1978	on_0_week	off_0_week	OK	13.7742	65.5972	2.25166	4.7623	-5.20422	1.94817e-07	2.06446e-05	yes	ID=Cs3g17390.1	Info=Mitochondrial%20dicarboxylate%20carrier%20protein%2C%20putative%3BProbable%20mitochondrial%202-oxoglutarate/malate%20carrier%20protein%3B%20Mitochondrial%202-oxoglutarate/malate%20carrier%20protein%3B%20Kidney%20mitochondrial%20carrier%20protein%201%3B%20Brain%20mitochondrial%20carrier%20protein%201%3B%20Mitochondrial%20dicarboxylate%20carrier%3B%20Mitochondrial%20substrate%20carrier%20famil…	Cit.12245.1.S1_at	Cit.21476.1.S1_at
Cs1g16220.1:0-953	on_0_week	off_0_week	OK	48.6967	235.184	2.27189	4.82955	-6.15388	7.56111e-10	1.40885e-07	yes	ID=Cs1g16220.1	Info=Putative%20uncharacterized%20protein	Cit.17204.1.S1_at	Cit.4151.1.S1_s_at
Cs7g28700.1:9-1108	on_0_week	off_0_week	OK	1.31396	6.39342	2.28266	4.86574	-3.04366	0.00233717	0.0466847	yes	ID=Cs7g28700.1	Info=Zinc%20finger%20protein%20ZAT11%3BPutative%20Cys2-His2%20zinc%20finger%20transcription%20factor
Cs1g06910.1:8-1822	on_0_week	off_0_week	OK	36.6699	180.642	2.30046	4.92615	-6.64136	3.108e-11	7.56386e-09	yes	ID=Cs1g06910.1	Info=Putative%20uncharacterized%20protein%20Sb01g018095%20(Fragment)%3BCBS%20domain-containing%20protein%20CBSX5	Cit.4569.1.S1_at
Cs2g28650.1:45-1167	on_0_week	off_0_week	OK	1.0803	5.35738	2.3101	4.95917	-3.13268	0.00173217	0.0370411	yes	ID=Cs2g28650.1	Info=Putative%20uncharacterized%20protein%20At4g15540%20(Fragment)%3BAuxin-induced%20protein%205NG4
Cs5g01480.1:1-672	on_0_week	off_0_week	OK	3.23768	16.1182	2.31566	4.97832	-3.47367	0.000513401	0.0147525	yes	ID=Cs5g01480.1	Info=Homeobox-leucine%20zipper%20protein%20ATHB-7%3B%20Putative%20homeobox-leucine%20zipper%20protein%20ATHB-51%3B%20Homeobox-leucine%20zipper%20protein%20GLABRA%202%3BHomeodomain-leucine%20zipper%20transcription%20factor%20TaHDZipI-1
Cs1g03870.1:0-348	on_0_week	off_0_week	OK	37.9548	189.959	2.32333	5.00486	-5.1682	2.36363e-07	2.40909e-05	yes	ID=Cs1g03870.1	Info=Probable%20WRKY%20transcription%20factor%2051%3B%20WRKY%20transcription%20factor%201%3B%20Probable%20WRKY%20transcription%20factor%20protein%201%3B%20Protein%20WRKY1%3BWRKY67-superfamily%20of%20TFs%20having%20WRKY%20and%20zinc%20finger%20domains
Cs3g14660.1:150-2736	on_0_week	off_0_week	OK	4.90197	24.642	2.32968	5.02694	-5.93391	2.95811e-09	4.96837e-07	yes	ID=Cs3g14660.1	Info=Leucine%20Rich%20Repeat%20family%20protein%2C%20expressed%3BF-box/LRR-repeat%20protein%203%3B%20F-box%20protein%20SKP2A%3B%20Protein%20AMN1%20homolog	Cit.21541.1.S1_s_at	Cit.25479.1.S1_s_at
orange1.1t00851.1:17-2517	on_0_week	off_0_week	OK	7.01077	35.2712	2.33084	5.03098	-4.07063	4.68865e-05	0.00217557	yes	ID=orange1.1t00851.1	Info=Ethylene-responsive%20transcription%20factor%20ERF053%3B%20Dehydration-responsive%20element-binding%20protein%202F%3B%20Pathogenesis-related%20genes%20transcriptional%20activator%20PTI5%3BDrought%20responsive%20element%20binding%20protein%205%20(Fragment)	Cit.6618.1.S1_at
Cs8g10580.1:0-726	on_0_week	off_0_week	OK	2.49956	12.5966	2.33329	5.03953	-3.41097	0.000647331	0.0176646	yes	ID=Cs8g10580.1	Info=Putative%20uncharacterized%20protein
orange1.1t05092.1:13-878	on_0_week	off_0_week	OK	5.70023	29.0647	2.35018	5.09888	-4.69814	2.62542e-06	0.000194461	yes			Cit.26141.1.S1_s_at
Cs7g22760.1:16-2315	on_0_week	off_0_week	OK	0.674845	3.4727	2.36343	5.14592	-3.54517	0.000392356	0.0118893	yes	ID=Cs7g22760.1	Info=Putative%20uncharacterized%20protein%20Sb02g007605%20(Fragment)%3BNitrate%20transporter%201.5%3B%20Putative%20peptide/nitrate%20transporter%20At5g19640%3B%20Peptide%20transporter%20PTR1%3B%20Probable%20peptide/nitrate%20transporter%20At1g62200%3B%20Probable%20nitrite%20transporter%20At1g68570
orange1.1t05126.1:143-1411	on_0_week	off_0_week	OK	3.37685	18.4689	2.45135	5.46928	-4.80381	1.55676e-06	0.000122943	yes	ID=orange1.1t05126.1	Info=2-acetamido-2-deoxy-D-galactose-binding%20seed%20lectin%202%3B%20Lectin%3B%20Seed%20lectin%20beta%20chain%3B%20Favin%3B%20L-type%20lectin-domain%20containing%20receptor%20kinase%20I.3%3BcDNA%2C%20clone:%20J065032N17%2C%20full%20insert%20sequence	Cit.22748.1.S1_x_at	Cit.35004.1.S1_s_at
orange1.1t03682.1:0-1492	on_0_week	off_0_week	OK	45.7425	251.573	2.45937	5.49977	-4.22885	2.34888e-05	0.00125046	yes	ID=orange1.1t03682.1	Info=Probable%20inositol%20transporter%201%3B%20Inositol%20transporter%204%3B%20Probable%20metabolite%20transport%20protein%20CsbC%3B%20Putative%20metabolite%20transport%20protein%20ywtG%3B%20Membrane%20transporter%20D1%3B%20Proton%20myo-inositol%20cotransporter%3B%20Arabinose-proton%20symporter%3B%20Myo-inositol%20transporter%202%3B%20D-xylose-proton%20symporter%3B%20Major%20myo-inositol%20trans…
Cs1g14360.1:0-1585	on_0_week	off_0_week	OK	1.48384	8.25014	2.47509	5.56002	-4.13111	3.61015e-05	0.00177897	yes	ID=Cs1g14360.1	Info=Putative%20uncharacterized%20protein%20At4g13270%20(Fragment)
orange1.1t00313.1:62-1085	on_0_week	off_0_week	OK	9.61891	53.5312	2.47644	5.56522	-5.8231	5.77659e-09	8.83151e-07	yes	ID=orange1.1t00313.1	Info=BON1-associated%20protein%202%3BPutative%20uncharacterized%20protein%20Sb02g030480	Cit.31117.1.S1_at
Cs9g10520.1:141-1495	on_0_week	off_0_week	OK	19.0926	107.604	2.49464	5.63588	-6.94403	3.81073e-12	1.10836e-09	yes	ID=Cs9g10520.1	Info=Phosphoenolpyruvate%20carboxylase%20kinase%201%3B%20Calcium-dependent%20protein%20kinase%3B%20Calcium-dependent%20protein%20kinase%20isoform%202%3B%20Serine/threonine-protein%20kinase%20PEPKR2%3B%20Myosin%20light%20chain%20kinase%20A%3B%20Calcium/calmodulin-dependent%20protein%20kinase%20type%201D%3B%20Calcium/calmodulin-dependent%20protein%20kinase%20type%20II%20subunit%20alpha%3B%20Probabl…	Cit.13417.1.S1_s_at
orange1.1t01378.1:2072-2760	on_0_week	off_0_week	OK	2.01	11.3476	2.49712	5.64557	-3.38813	0.000703715	0.0189431	yes	ID=orange1.1t01378.1	Info=Serine-threonine%20protein%20kinase%2C%20plant-type%2C%20putative%3BLRR%20receptor-like%20serine/threonine-protein%20kinase%20GSO1%3B%20Brassinosteroid%20LRR%20receptor%20kinase%3B%20Systemin%20receptor%20SR160%3B%20Receptor-like%20protein%20kinase%20BRI1-like%203%3B%20Leucine-rich%20repeat%20receptor-like%20protein%20kinase%20PEPR2%3B%20Probably%20inactive%20leucine-rich%20repeat%20receptor…	Cit.7344.1.S1_at
Cs7g01300.1:1-2736	on_0_week	off_0_week	OK	0.776688	4.38717	2.49788	5.64855	-4.04184	5.3033e-05	0.00241381	yes	ID=Cs7g01300.1	Info=BRASSINOSTEROID%20INSENSITIVE%201-associated%20receptor%20kinase%201%2C%20putative%3BG-type%20lectin%20S-receptor-like%20serine/threonine-protein%20kinase%20RLK1%3B%20Putative%20receptor%20protein%20kinase%20ZmPK1%3B%20Receptor-like%20serine/threonine-protein%20kinase%20SD1-6%3B%20Protein%20NSP-INTERACTING%20KINASE%202%3B%20Probable%20LRR%20receptor-like%20serine/threonine-protein%20kinase%2…
Cs2g04490.1:0-837	on_0_week	off_0_week	OK	15.4904	87.7593	2.50218	5.66541	-5.47567	4.35859e-08	5.58884e-06	yes	ID=Cs2g04490.1	Info=Putative%20uncharacterized%20protein	Cit.5116.1.S1_at
Cs4g19740.1:2-1083	on_0_week	off_0_week	OK	7.29875	41.7408	2.51574	5.71891	-5.78998	7.03952e-09	1.03637e-06	yes	ID=Cs4g19740.1	Info=Putative%20uncharacterized%20protein%20(Precursor)
orange1.1t04594.1:2-1580	on_0_week	off_0_week	OK	3.21581	18.9045	2.55547	5.87859	-5.22902	1.70413e-07	1.86438e-05	yes	ID=orange1.1t04594.1	Info=Putative%20uncharacterized%20protein%20Sb04g022070%3BE3%20ubiquitin-protein%20ligase%20PUB24%3B%20U-box%20domain-containing%20protein%2026%3B%20Protein%20spotted%20leaf%2011%3B%20Putative%20E3%20ubiquitin-protein%20ligase%20LIN-1%3B%20Putative%20E3%20ubiquitin-protein%20ligase%20LIN%3B%20Putative%20U-box%20domain-containing%20protein%2042%3B%20WD%20repeat%2C%20SAM%20and%20U-box%20domain-cont…
Cs3g20300.1:19-1175	on_0_week	off_0_week	OK	46.0895	279.665	2.60119	6.06787	-7.48249	7.28306e-14	2.89502e-11	yes	ID=Cs3g20300.1	Info=Probable%20calcium-binding%20protein%20CML44%3B%20Calcium-binding%20protein%20CML42%3B%20Calmodulin-like%20protein%205%3B%20Calcium-binding%20protein%20CAST%3B%20Calcium-binding%20allergen%20Bet%20v%203%3B%20Putative%20calmodulin-like%20protein%206%3B%20Putative%20calcium-binding%20protein%20CML19%3B%20Calmodulin%3BPutative%20uncharacterized%20protein%20Sb02g043140
Cs2g22610.1:0-880	on_0_week	off_0_week	OK	3.27366	20.3017	2.63262	6.20151	-4.4499	8.59101e-06	0.000530817	yes	ID=Cs2g22610.1	Info=Myb-related%20protein%20Myb4%2C%20putative%2C%20expressed%3BMyb-related%20protein%20Myb4%3B%20Transcription%20factor%20MYB39%3B%20Protein%20ODORANT1%3B%20Myb-related%20protein%20P%3B%20Transcription%20repressor%20MYB5%3B%20Anthocyanin%20regulatory%20C1%20protein%3B%20Transcription%20factor%20WER%3B%20Trichome%20differentiation%20protein%20GL1%3B%20Transcription%20factor%20GAMYB%3B%20Myb-rela…
orange1.1t03769.1:55-2980	on_0_week	off_0_week	OK	2.6802	16.9292	2.6591	6.31639	-6.23423	4.54006e-10	8.87545e-08	yes	ID=orange1.1t03769.1	Info=Linoleate%2013S-lipoxygenase%202-1%2C%20chloroplastic%3B%20Lipoxygenase%202%2C%20chloroplastic%3B%20Probable%20lipoxygenase%208%2C%20chloroplastic%3B%20Lipoxygenase%206%2C%20choloroplastic%3B%20Putative%20lipoxygenase%205%3B%20Probable%20lipoxygenase%206%3B%20Probable%20linoleate%209S-lipoxygenase%204%3B%20Linoleate%209S-lipoxygenase%206%20(Fragment)%3B%20Linoleate%209S-lipoxygenase%20A%3B%2…
Cs6g15380.1:0-627	on_0_week	off_0_week	OK	3.74488	24.0668	2.68405	6.42657	-3.99568	6.45077e-05	0.00283858	yes	ID=Cs6g15380.1	Info=Putative%20uncharacterized%20protein	Cit.33294.1.S1_at
Cs7g27790.1:78-1986	on_0_week	off_0_week	OK	2.14663	13.8218	2.68681	6.43888	-5.06667	4.04836e-07	3.74238e-05	yes	ID=Cs7g27790.1	Info=Ethylene-responsive%20transcription%20factor%20RAP2-7%3BEthylene-responsive%20transcription%20factor%20RAP2-7%3B%20Floral%20homeotic%20protein%20APETALA%202%3B%20AP2-like%20ethylene-responsive%20transcription%20factor%20TOE3%3B%20AP2-like%20ethylene-responsive%20transcription%20factor%20SMZ%3B%20AP2-like%20ethylene-responsive%20transcription%20factor%20SNZ%3B%20AP2-like%20ethylene-responsive…	Cit.5508.1.S1_x_at	Cit.5509.1.S1_x_at
Cs6g09150.2:472-850	on_0_week	off_0_week	OK	79.3035	511.557	2.68944	6.45063	-6.15425	7.54315e-10	1.40885e-07	yes	ID=Cs6g09150.2	Info=Ferritin-3%2C%20chloroplastic%3B%20Ferritin-1%2C%20chloroplastic%3B%20Ferritin%2C%20chloroplastic%3B%20Ferritin-2%2C%20chloroplastic%3B%20Ferritin-4%2C%20chloroplastic%3B%20Ferritin%20heavy%20chain%3B%20Soma%20ferritin%3B%20Ferritin-2%20heavy%20chain%3B%20Ferritin%2C%20middle%20subunit%3B%20Ferritin-1%20heavy%20chain%3B%20Ferritin%2C%20heavy%20subunit%3B%20Ferritin%20heavy%20chain%20B%3B%20F…	Cit.30506.1.S1_s_at
Cs1g06310.1:1-964	on_0_week	off_0_week	OK	5.01551	32.492	2.69562	6.47832	-5.28689	1.24411e-07	1.42654e-05	yes	ID=Cs1g06310.1	Info=Whole%20genome%20shotgun%20assembly%2C%20allelic%20scaffold%20set%2C%20scaffold%20scaffoldA_266%3BDynein%20light%20chain%202%2C%20cytoplasmic%3B%20Dynein%20light%20chain%20LC6%2C%20flagellar%20outer%20arm%3B%20Dynein%208%20kDa%20light%20chain%2C%20flagellar%20outer%20arm%3B%20Probable%20dynein%20light%20chain%3B%20Dynein%20light%20chain%2C%20cytoplasmic%3B%20Dynein%20light%20chain	Cit.30128.1.S1_at
Cs6g07700.1:6-986	on_0_week	off_0_week	OK	22.9052	152.55	2.73553	6.66004	-7.41223	1.24123e-13	4.62552e-11	yes			Cit.21911.1.S1_x_at	Cit.29289.1.S1_at
Cs1g16140.1:1695-2634	on_0_week	off_0_week	OK	3.52707	23.5764	2.7408	6.68441	-4.92849	8.28681e-07	7.18222e-05	yes	ID=Cs1g16140.1	Info=BRASSINOSTEROID%20INSENSITIVE%201-associated%20receptor%20kinase%201%2C%20putative%3BPutative%20leucine-rich%20repeat%20receptor-like%20protein%20kinase%20At2g19210%3B%20Putative%20leucine-rich%20repeat%20receptor-like%20serine/threonine-protein%20kinase%20At2g19230%3B%20Probable%20LRR%20receptor-like%20serine/threonine-protein%20kinase%20At1g05700%3B%20Senescence-induced%20receptor-like%20s…
Cs5g08530.1:0-1143	on_0_week	off_0_week	OK	1.95029	13.1661	2.75506	6.75081	-4.42682	9.56336e-06	0.000574624	yes	ID=Cs5g08530.1	Info=Putative%20uncharacterized%20protein%20OSJNAb0022I16.4
orange1.1t02243.1:48-852	on_0_week	off_0_week	OK	36.5104	254.432	2.8009	6.96875	-7.05263	1.75571e-12	5.36841e-10	yes	ID=orange1.1t02243.1	Info=Group%204-late%20embryogenesis%20abundant%20protein%20PvLEA4-25%20(Fragment)%3B18%20kDa%20seed%20maturation%20protein%3B%2011%20kDa%20late%20embryogenesis%20abundant%20protein%3B%20Late%20embryogenesis%20abundant%20protein%20D-113%3B%20Protein%20LE25	Cit.10894.1.S1_s_at	Cit.39178.1.S1_s_at
Cs2g29780.1:31-1507	on_0_week	off_0_week	OK	19.2593	134.452	2.80347	6.98118	-7.78547	6.88338e-15	3.15709e-12	yes	ID=Cs2g29780.1	Info=Benzyl%20alcohol%20O-benzoyltransferase%3B%2013-hydroxylupanine%20O-tigloyltransferase%3B%20(Z)-3-hexen-1-ol%20acetyltransferase%3B%20Omega-hydroxypalmitate%20O-feruloyl%20transferase%3B%20Taxadien-5-alpha-ol%20O-acetyltransferase%3B%2010-deacetylbaccatin%20III%2010-O-acetyltransferase%3BHydroxycinnamoyl%20CoA%20shikimate/quinate%20hydroxycinnamoyltransferase-like%20protein	Cit.3746.1.S1_s_at
Cs7g29760.1:7-2632	on_0_week	off_0_week	OK	3.65361	25.5723	2.80719	6.9992	-5.12704	2.9433e-07	2.87695e-05	yes	ID=Cs7g29760.1	Info=Phenylalanine%20N-monooxygenase%3B%20Tyrosine%20N-monooxygenase%3B%20Isoleucine%20N-monooxygenase%201%3B%20Valine%20N-monooxygenase%201%3B%20Tryptophan%20N-monooxygenase%201%3B%20Cytochrome%20P450%2079B1%3B%20Dihomomethionine%20N-hydroxylase%3B%20Hexahomomethionine%20N-hydroxylase%3B%20Flavonoid%203'-monooxygenase%3B%20Beta-amyrin%2024-hydroxylase%3B%20Germacrene%20A%20oxidase%3B%20Berbamuni…	Cit.17456.1.S1_at	Cit.30299.1.S1_at
Cs2g01250.1:0-609	on_0_week	off_0_week	OK	21.3883	150.13	2.81132	7.01927	-6.65588	2.81617e-11	6.99642e-09	yes	ID=Cs2g01250.1	Info=Heavy-metal-associated%20domain-containing%20protein
Cs7g02830.1:0-717	on_0_week	off_0_week	OK	2.23292	15.9757	2.83888	7.15464	-3.84769	0.000119238	0.00477152	yes	ID=Cs7g02830.1	Info=Putative%20uncharacterized%20protein%20Sb10g025475%20(Fragment)%3BHomogentisate%20phytyltransferase%201%2C%20chloroplastic%3B%20Probable%20homogentisate%20phytyltransferase%201%2C%20chloroplastic%3B%20Digeranylgeranylglyceryl%20phosphate%20synthase
Cs3g12770.1:1-725	on_0_week	off_0_week	OK	1.35947	9.88909	2.86279	7.27421	-3.21656	0.00129739	0.0302176	yes	ID=Cs3g12770.1	Info=Protein%20BONZAI%203%3B%20Copine-8%3B%20Copine-2%3B%20Copine-1%3B%20Copine-9%3B%20Copine-3%3B%20Copine-7%3B%20Copine-4%3B%20Copine-5%3B%20Copine-A%3B%20Copine-6%3B%20Nicotinic%20receptor-associated%20protein%201%3B%20Copine-E%3B%20Copine-B%3B%20Copine-C%3B%20Copine-D%3B%20E3%20ubiquitin-protein%20ligase%20RGLG1%3B%20Copine%20family%20protein%202%3BDCD%20(Development%20and%20Cell%20Death)%20d…
Cs2g07090.1:47-1095	on_0_week	off_0_week	OK	0.632897	4.6499	2.87716	7.34702	-3.21799	0.00129091	0.0301255	yes	ID=Cs2g07090.1	Info=Calcium-binding%20protein%20PBP1%3B%20Calcium-binding%20protein%20KIC%3B%20Caltractin%3B%20Caltractin%20(Fragment)%3B%20Centrin-2%3B%20Centrin-1%3B%20Centrin-3%3B%20Cell%20division%20control%20protein%2031%3B%20Calmodulin-B%3B%20Calmodulin%3B%20Calmodulin-A%3B%20Calmodulin-1%3B%20Squidulin%3B%20Calmodulin-1/4%3B%20Calmodulin-6%3B%20Calmodulin-related%20protein%3B%20Calmodulin-2%3B%20Calmodul…
orange1.1t02482.1:68-605	on_0_week	off_0_week	OK	4.79046	36.3111	2.92218	7.57991	-4.48572	7.26697e-06	0.000463415	yes	ID=orange1.1t02482.1	Info=Basic%20helix-loop-helix%20domain-containing%20protein%3BTranscription%20factor%20bHLH118
Cs5g05300.1:347-1352	on_0_week	off_0_week	OK	12.2312	92.9088	2.92525	7.59605	-7.20297	5.89084e-13	2.06613e-10	yes	ID=Cs5g05300.1	Info=Putative%20uncharacterized%20protein%20OSJNBb0035N08.33	Cit.15785.1.S1_at
Cs1g03960.1:0-1407	on_0_week	off_0_week	OK	2.95131	22.4807	2.92926	7.6172	-5.16844	2.3606e-07	2.40909e-05	yes	ID=Cs1g03960.1	Info=Protein%20SRG1%3B%20Codeine%20O-demethylase%3B%20Probable%202-oxoglutarate/Fe(II)-dependent%20dioxygenase%3B%20Thebaine%206-O-demethylase%3B%20S-norcoclaurine%20synthase%201%3B%20Flavonol%20synthase/flavanone%203-hydroxylase%3B%20Leucoanthocyanidin%20dioxygenase%3B%20Flavonol%20synthase/flavanone%203-hydroxylase%20(Fragment)%3B%20Flavone%20synthase%3B%20Naringenin%2C2-oxoglutarate%203-dioxyg…	Cit.19070.1.S1_at	Cit.32640.1.S1_at
Cs4g05890.1:0-1743	on_0_week	off_0_week	OK	2.61674	20.5458	2.973	7.85167	-6.00781	1.88048e-09	3.24996e-07	yes	ID=Cs4g05890.1	Info=Ankyrin%20repeat-containing%20protein%20At2g01680%3B%20Serine/threonine-protein%20phosphatase%206%20regulatory%20ankyrin%20repeat%20subunit%20B%3B%20Ankyrin-1%3B%20Ankyrin-2%3B%20Ankyrin%20repeat%2C%20PH%20and%20SEC7%20domain%20containing%20protein%20secG%3B%20Death-associated%20protein%20kinase%201%3B%20Ankyrin%20repeat%20and%20protein%20kinase%20domain-containing%20protein%201%3B%20Recepto…
Cs6g07690.1:3-1385	on_0_week	off_0_week	OK	5.73991	45.0694	2.97305	7.85194	-6.825	8.79274e-12	2.43845e-09	yes			Cit.1557.1.S1_s_at
orange1.1t01968.1:0-1260	on_0_week	off_0_week	OK	4.93418	39.3462	2.99534	7.9742	-6.61257	3.77696e-11	9.00804e-09	yes			Cit.38435.1.S1_at
Cs9g07570.1:4-1386	on_0_week	off_0_week	OK	0.86605	7.01069	3.01703	8.09499	-3.9047	9.43431e-05	0.00389288	yes	ID=Cs9g07570.1	Info=Protein%20IQ-DOMAIN%2031%3BIQ%20calmodulin-binding%20motif%20family%20protein%2C%20expressed
Cs5g32590.1:8-544	on_0_week	off_0_week	OK	3.19222	26.1535	3.03437	8.19288	-4.18276	2.87988e-05	0.00148028	yes	ID=Cs5g32590.1	Info=Monothiol%20glutaredoxin-S1%3B%20Glutaredoxin-C1%3B%20Putative%20glutaredoxin-C14%3B%20Glutaredoxin-C13%3B%20Glutaredoxin-C11%3B%20Glutaredoxin-C14%3B%20Glutaredoxin-C10%3B%20Glutaredoxin-C15%3B%20Glutaredoxin-C8%3B%20Glutaredoxin-C3%3B%20Glutaredoxin-C7%3B%20Glutaredoxin%3B%20Glutaredoxin-C9%3B%20Glutaredoxin-C6%3B%20Glutaredoxin-C5%3B%20Glutaredoxin-C2%3B%20Glutaredoxin-C4%2C%20chloroplast…
Cs5g31670.1:7-1411	on_0_week	off_0_week	OK	4.64181	39.2427	3.07966	8.45415	-6.57028	5.02212e-11	1.17429e-08	yes	ID=Cs5g31670.1	Info=Putative%20uncharacterized%20protein%20Sb09g024255%20(Fragment)%3BEID1-like%20F-box%20protein%203	Cit.5514.1.S1_at
Cs7g11240.1:0-1397	on_0_week	off_0_week	OK	0.44342	4.06763	3.19744	9.17329	-3.35566	0.000791759	0.0210283	yes	ID=Cs7g11240.1	Info=NAC%20domain-containing%20protein%2068%3B%20Protein%20CUP-SHAPED%20COTYLEDON%201%3B%20Protein%20ATAF2%3B%20Putative%20NAC%20domain-containing%20protein%2094%3B%20Protein%20FEZ%3B%20Protein%20SOMBRERO%3BNAC%20domain-containing%20protein%2021/22%2C%20putative
orange1.1t02091.1:0-1306	on_0_week	off_0_week	OK	0.734632	7.63239	3.37704	10.3894	-4.0984	4.16016e-05	0.00199431	yes	ID=orange1.1t02091.1	Info=S-adenosyl-L-methionine:%20caffeic%20acid%203-0-methyltransferase%3BCaffeic%20acid%203-O-methyltransferase%201%3B%20Quercetin%203-O-methyltransferase%201%3B%20(Iso)eugenol%20O-methyltransferase%3B%20Caffeic%20acid%203-O-methyltransferase%20(Fragment)%3B%20Bergaptol%20O-methyltransferase%3B%20Tricetin%203'%2C4'%2C5'-O-trimethyltransferase%3B%20Inositol%204-methyltransferase%3B%20Anthranilate%…	Cit.17291.1.S1_at
Cs7g32140.1:0-414	on_0_week	off_0_week	OK	2.4284	25.2646	3.37904	10.4038	-3.73961	0.000184305	0.00678346	yes	ID=Cs7g32140.1	Info=Putative%20uncharacterized%20protein	Cit.19898.1.S1_at
orange1.1t00037.1:313-2152	on_0_week	off_0_week	OK	0.888244	9.31657	3.39077	10.4887	-5.15157	2.58318e-07	2.56704e-05	yes	ID=orange1.1t00037.1	Info=Alpha-dioxygenase%2C%20putative%2C%20expressed
Cs3g21210.1:0-1766	on_0_week	off_0_week	OK	0.606171	6.37154	3.39385	10.5112	-4.06317	4.841e-05	0.0022229	yes	ID=Cs3g21210.1	Info=Abscisic%20acid%208'-hydroxylase%203%3B%20Cytochrome%20P450%2090A1%3B%203-epi-6-deoxocathasterone%2023-monooxygenase%3B%20Ent-kaurenoic%20acid%20oxidase%202%3BCytochrome%20P450%2C%20family%20722%2C%20subfamily%20A%2C%20polypeptide%201	Cit.31453.1.S1_at
Cs7g22190.1:202-977	on_0_week	off_0_week	OK	1.32674	14.2446	3.42446	10.7366	-4.14072	3.46211e-05	0.00172024	yes	ID=Cs7g22190.1	Info=Putative%20invertase%20inhibitor%3B%20Pectinesterase%20inhibitor%3BPlant%20invertase/pectin%20methylesterase%20inhibitor%20domain-containing%20protein	Cit.34677.1.S1_at
orange1.1t01737.1:0-788	on_0_week	off_0_week	OK	4.03555	45.4761	3.49427	11.2689	-6.30574	2.86812e-10	6.0004e-08	yes	ID=orange1.1t01737.1	Info=Putative%20uncharacterized%20protein	Cit.36110.1.S1_at
Cs5g13890.1:355-1244	on_0_week	off_0_week	OK	315.465	3631.1	3.52485	11.5103	-8.71565	0	0	yes	ID=Cs5g13890.1	Info=21%20kDa%20seed%20protein%3B%20Miraculin%3B%20Latex%20serine%20proteinase%20inhibitor%3B%20Kunitz-type%20serine%20protease%20inhibitor%20DrTI%3B%20Serine%20protease%20inhibitor%202%3B%20Alpha-amylase/subtilisin%20inhibitor%3B%20Kunitz-type%20trypsin%20inhibitor-like%202%20protein%3B%20Kunitz-type%20elastase%20inhibitor%20BrEI%3B%20Trypsin%20inhibitor%202%3B%20Aspartic%20protease%20inhibitor%…	Cit.17581.1.S1_x_at	Cit.22158.1.S1_x_at
Cs3g07270.1:1-2187	on_0_week	off_0_week	OK	0.542912	6.27977	3.53192	11.5668	-4.81667	1.45972e-06	0.000116827	yes	ID=Cs3g07270.1	Info=Uncharacterized%20protein%20At5g12080%3B%20Uncharacterized%20mscS%20family%20protein%20At1g78610%3BMechanosensitive%20ion%20channel%20domain-containing%20protein-like
Cs2g25560.1:0-552	on_0_week	off_0_week	OK	12.9809	151.095	3.54099	11.6398	-7.06973	1.55231e-12	4.87141e-10	yes	ID=Cs2g25560.1	Info=Probable%20WRKY%20transcription%20factor%2075%3B%20WRKY%20transcription%20factor%201%3B%20Probable%20WRKY%20transcription%20factor%20protein%201%3B%20Protein%20WRKY1%3BPutative%20uncharacterized%20protein%20Sb03g033780
Cs2g17070.1:0-1888	on_0_week	off_0_week	OK	1.75698	21.0731	3.58424	11.994	-6.75177	1.46048e-11	3.87026e-09	yes	ID=Cs2g17070.1	Info=Probable%20pectinesterase/pectinesterase%20inhibitor%206%3B%20Pectinesterase%202%3B%20Pectinesterase/pectinesterase%20inhibitor%203%3B%20Putative%20pectinesterase/pectinesterase%20inhibitor%2022%3BPectinesterase%20(Precursor)	Cit.28980.1.S1_s_at
Cs5g33740.1:31-1427	on_0_week	off_0_week	OK	0.793803	9.68681	3.60917	12.2031	-4.79222	1.64946e-06	0.000129406	yes	ID=Cs5g33740.1	Info=P-loop%20containing%20nucleoside%20triphosphate%20hydrolase%20domain-containing%20protein
Cs4g02530.1:0-840	on_0_week	off_0_week	OK	1.96256	23.9757	3.61077	12.2166	-5.27001	1.3642e-07	1.52038e-05	yes	ID=Cs4g02530.1	Info=Putative%20uncharacterized%20protein%20Sb01g017780
Cs5g13960.1:62-601	on_0_week	off_0_week	OK	270.033	3603.3	3.73811	13.3439	-10.0842	0	0	yes	ID=Cs5g13960.1	Info=21%20kDa%20seed%20protein%3B%20Miraculin%3B%20Latex%20serine%20proteinase%20inhibitor%3B%20Kunitz-type%20serine%20protease%20inhibitor%20DrTI%3B%20Kunitz-type%20trypsin%20inhibitor%20KTI1%3B%20Serine%20protease%20inhibitor%202%3B%20Probable%20serine%20protease%20inhibitor%206%3B%20Subtilisin%20inhibitor%20CLSI-II%3B%20Alpha-amylase/subtilisin%20inhibitor%3B%20Serine%20protease%20inhibitor%20…	Cit.8083.1.S1_x_at
orange1.1t04532.1:0-453	on_0_week	off_0_week	OK	2.12782	30.3687	3.83513	14.2721	-4.17108	3.0316e-05	0.00152196	yes	ID=orange1.1t04532.1	Info=DCD%20(Development%20and%20Cell%20Death)%20domain-containing%20protein%3BProtein%20BONZAI%203%3B%20Copine-2
Cs8g12280.1:26-1203	on_0_week	off_0_week	OK	0.259373	3.75234	3.85469	14.467	-3.15826	0.00158716	0.034985	yes	ID=Cs8g12280.1	Info=Sodium/proton%20antiporter%2C%20NhaD%20family%20(Precursor)
Cs1g06020.1:2-915	on_0_week	off_0_week	OK	1.58878	23.0167	3.85669	14.487	-5.47751	4.31343e-08	5.58884e-06	yes	ID=Cs1g06020.1	Info=Calcium-binding%20protein%20PBP1%3B%20Calcium-binding%20protein%20KIC%3B%20Caltractin%3B%20Caltractin%20(Fragment)%3B%20Centrin-2%3B%20Centrin-1%3BCalcium-binding%20EF%20hand%20family%20protein%20(Fragment)	Cit.5268.1.S1_at
Cs3g24280.1:10-712	on_0_week	off_0_week	OK	0.857473	12.6137	3.87876	14.7104	-3.84474	0.00012068	0.00481308	yes	ID=Cs3g24280.1	Info=Disease%20resistance-responsive%20(Dirigent-like%20protein)%20family%20protein
Cs5g01270.1:1-426	on_0_week	off_0_week	OK	1.40494	22.5117	4.00209	16.0232	-3.61975	0.000294889	0.00974115	yes	ID=Cs5g01270.1	Info=Pyruvate%20dehydrogenase%20E1%20component%20subunit%20alpha%3B%20Acetoin:2%2C6-dichlorophenolindophenol%20oxidoreductase%20subunit%20alpha%3B%202-oxoisovalerate%20dehydrogenase%20subunit%20alpha%3BPyruvate%20dehydrogenase%20(Acetyl-transferring)%20E1%20component%2C%20alpha%20subunit
Cs5g09670.1:0-878	on_0_week	off_0_week	OK	0.40159	6.51617	4.02023	16.2259	-3.38094	0.000722388	0.0193584	yes
Cs8g20150.1:13-1696	on_0_week	off_0_week	OK	2.2961	47.7118	4.37709	20.7795	-8.88074	0	0	yes	ID=Cs8g20150.1	Info=Vacuolar%20cation/proton%20exchanger%203%3B%20Putative%20vacuolar%20cation/proton%20exchanger%206%3B%20Vacuolar%20calcium%20ion%20transporter%3B%20Putative%20cation%20exchanger%20yfkE%3BVacuolar%20cation/proton%20exchanger%201a%2C%20putative	Cit.15870.1.S1_at
Cs5g29770.1:117-1850	on_0_week	off_0_week	OK	0.121371	2.54954	4.39274	21.0062	-3.02282	0.00250434	0.0491188	yes	ID=Cs5g29770.1	Info=Patellin-4%3B%20Patellin-3%3B%20Patellin-5%3B%20Patellin-6%3B%20Patellin-2%3B%20Patellin-1%3B%20Phosphatidylinositol%20transfer%20protein%20SFH5%3BPutative%20uncharacterized%20protein%20Sb03g041370	Cit.26929.1.S1_at
Cs2g27790.1:0-1292	on_0_week	off_0_week	OK	2.43983	51.8213	4.40869	21.2397	-8.25382	2.22045e-16	1.10328e-13	yes	ID=Cs2g27790.1	Info=Xylem%20cysteine%20proteinase%201%3B%20KDEL-tailed%20cysteine%20endopeptidase%20CEP1%3B%20Vignain%3B%20Cysteine%20proteinase%20EP-B%202%3B%20Thiol%20protease%20SEN102%3B%20Cysteine%20proteinase%20RD21a%3B%20Cysteine%20proteinase%20COT44%20(Fragment)%3B%20Oryzain%20alpha%20chain%3B%20Germination-specific%20cysteine%20protease%201%3B%20Oryzain%20beta%20chain%3B%20Probable%20cysteine%20proteina…
Cs2g06230.1:15-2298	on_0_week	off_0_week	OK	0.402346	8.56419	4.41181	21.2857	-5.82416	5.74019e-09	8.83151e-07	yes	ID=Cs2g06230.1	Info=Putative%20uncharacterized%20protein%20At2g20230%3B%20F11A3.22
Cs5g04250.1:0-788	on_0_week	off_0_week	OK	1.67798	40.4364	4.59086	24.0983	-6.32854	2.47495e-10	5.27032e-08	yes	ID=Cs5g04250.1	Info=Mitochondrial%20outer%20membrane%20protein%20porin%20of%2036%20kDa%3B%20Mitochondrial%20outer%20membrane%20protein%20porin%201%3B%20Mitochondrial%20outer%20membrane%20porin%3B%20Outer%20plastidial%20membrane%20protein%20porin%3BPeroxisomal%20voltage-dependent%20anion-selective%20channel%20protein
Cs1g21460.1:37-2308	on_0_week	off_0_week	OK	0.288683	7.06178	4.61247	24.462	-5.35903	8.36678e-08	1.00782e-05	yes	ID=Cs1g21460.1	Info=Transposon%20protein%2C%20putative%2C%20Mutator%20sub-class%2C%20expressed%3BBTB/POZ%20domain-containing%20protein%20At3g49900%3B%20Putative%20BTB/POZ%20domain-containing%20protein%20At5g13600%3B%20Root%20phototropism%20protein%203%3B%20Coleoptile%20phototropism%20protein%201
Cs2g04870.1:0-411	on_0_week	off_0_week	OK	1.06792	28.3219	4.72905	26.5208	-3.64659	0.000265741	0.00900273	yes	ID=Cs2g04870.1	Info=Putative%20uncharacterized%20protein%20175%20(Fragment)
Cs3g18780.1:43-1537	on_0_week	off_0_week	OK	0.902628	25.4771	4.81893	28.2256	-6.71839	1.83737e-11	4.76319e-09	yes	ID=Cs3g18780.1	Info=LL-diaminopimelate%20aminotransferase%20diaminopimelate%20aminotransferase%3BLL-diaminopimelate%20aminotransferase%2C%20chloroplastic%3B%20LL-diaminopimelate%20aminotransferase
Cs6g09960.1:120-756	on_0_week	off_0_week	OK	1.63193	47.2327	4.85514	28.9429	-6.01103	1.84346e-09	3.24996e-07	yes	ID=Cs6g09960.1	Info=Non-specific%20lipid-transfer%20protein%3B%20Non-specific%20lipid-transfer%20protein%204%20(Fragment)%3B%20Non-specific%20lipid-transfer%20protein%20B%3B%20Non-specific%20lipid-transfer%20protein%20D%3B%20Stigma/stylar%20cysteine-rich%20adhesin%3B%20Non-specific%20lipid-transfer%20protein%20A%3BNon-specific%20lipid-transfer%20protein%20(Precursor)	Cit.20130.1.S1_s_at
orange1.1t02085.1:0-1127	on_0_week	off_0_week	OK	0.324236	9.79083	4.91632	30.1967	-3.87715	0.000105689	0.00428687	yes	ID=orange1.1t02085.1	Info=Caffeic%20acid%203-O-methyltransferase%201%3B%20Quercetin%203-O-methyltransferase%201%3B%20(Iso)eugenol%20O-methyltransferase%3B%20Caffeic%20acid%203-O-methyltransferase%20(Fragment)%3B%20Tricetin%203'%2C4'%2C5'-O-trimethyltransferase%3B%20Bergaptol%20O-methyltransferase%3B%20Inositol%204-methyltransferase%3B%20Anthranilate%20N-methyltransferase%3B%20Flavone%20O-methyltransferase%201%3B%20(S…
Cs2g07280.1:516-1721	on_0_week	off_0_week	OK	0.269573	8.32046	4.94792	30.8654	-3.96912	7.21377e-05	0.00312815	yes	ID=Cs2g07280.1	Info=Wound-inducible%20putative%20chloroplast%20terpene%20synthase%204%3B(E%2CE)-alpha-farnesene%20synthase%3B%20Myrcene%20synthase%2C%20chloroplastic%3B%20Isoprene%20synthase%2C%20chloroplastic%3B%20(+)-alpha-pinene%20synthase%2C%20chloroplastic%3B%20(R)-limonene%20synthase%201%3B%20(-)-limonene%20synthase%2C%20chloroplastic%3B%20R-linalool%20synthase%20QH1%2C%20chloroplastic%20(Fragment)%3B%201…
Cs9g04770.1:55-846	on_0_week	off_0_week	OK	1.75735	62.1455	5.14418	35.3633	-7.25325	4.07008e-13	1.47078e-10	yes	ID=Cs9g04770.1	Info=Electron%20carrier/%20protein%20disulfide%20oxidoreductase%3BMonothiol%20glutaredoxin-S2%3B%20Glutaredoxin-C1%3B%20Putative%20glutaredoxin-C14%3B%20Glutaredoxin-C15%3B%20Glutaredoxin-C10%3B%20Glutaredoxin-C13%3B%20Glutaredoxin-C14%3B%20Glutaredoxin-C11%3B%20Glutaredoxin-C8%3B%20Glutaredoxin-C3%3B%20Glutaredoxin-C7%3B%20Glutaredoxin-C5%3B%20Glutaredoxin-C9%3B%20Glutaredoxin-C6%3B%20Glutaredox…	Cit.18719.1.S1_at
Cs5g16960.1:554-639	on_0_week	off_0_week	OK	79.5179	3655.36	5.52259	45.969	-3.55972	0.000371246	0.0114101	yes	ID=Cs5g16960.1	Info=21%20kDa%20seed%20protein%3B%20Miraculin%3B%20Latex%20serine%20proteinase%20inhibitor%3B%20Kunitz-type%20serine%20protease%20inhibitor%20DrTI%3B%20Serine%20protease%20inhibitor%202%3B%20Probable%20serine%20protease%20inhibitor%206%3B%20Alpha-amylase/subtilisin%20inhibitor%3B%20Aspartic%20protease%20inhibitor%205%3BKunitz-type%20protease%20inhibitor%20KPI-D1.2
Cs8g04100.1:1577-2269	on_0_week	off_0_week	OK	0.210402	11.2452	5.74002	53.4464	-3.06684	0.00216337	0.0440994	yes	ID=Cs8g04100.1	Info=Endo-1%2C4-beta-xylanase%20F1%3B%20Endo-1%2C4-beta-xylanase%20C%3B%20Probable%20endo-1%2C4-beta-xylanase%20C%3B%20Endo-1%2C4-beta-xylanase%20A%3BEndo-1%2C4-beta-xylanase/%20hydrolase%2C%20hydrolyzing%20O-glycosyl%20compounds	Cit.26367.1.S1_at

## Sheet: ON 1w. DEF 1w
locus	sample_1	sample_2	status	value_1	value_2	log2(fold_change)	Fold cange	test_stat	p_value	q_value	significant		description	Affymetrix_ID
Cs4g16770.1:0-2159	on_1_week	def_1_week	OK	101.865	0.69241	-7.20081	147.116	12.3388	0	0	yes	ID=Cs4g16770.1	Info=Probable%20sulfate%20transporter%203.5%3B%20Sulfate%20transporter%203.1%3B%20High%20affinity%20sulfate%20transporter%202%3B%20Low%20affinity%20sulfate%20transporter%203%3B%20Early%20nodulin-70%3B%20Sulfate%20transporter%204.1%2C%20chloroplastic%3BSulfate/bicarbonate/oxalate%20exchanger%20and%20transporter%20sat-1	Cit.20694.1.S1_s_at	Cit.6737.1.S1_at
Cs7g18970.1:20-1353	on_1_week	def_1_week	OK	14.3005	0.307056	-5.54142	46.5729	5.28175	1.27954e-07	7.03178e-06	yes	ID=Cs7g18970.1	Info=Polygalacturonase-inhibiting%20protein%20(Fragment)%3BPolygalacturonase%20inhibitor%3B%20DNA-damage-repair/toleration%20protein%20DRT100%3B%20Leucine-rich%20repeat%20receptor-like%20protein%20kinase%20PEPR1%3B%20LRR%20receptor-like%20serine/threonine-protein%20kinase%20FLS2%3B%20LRR%20receptor-like%20serine/threonine-protein%20kinase%20ERECTA%3B%20Probable%20LRR%20receptor-like%20serine/thre…	Cit.2559.1.S1_s_at
Cs4g17505.1:0-683	on_1_week	def_1_week	OK	58.1176	1.31001	-5.47132	44.3641	6.85415	7.17382e-12	8.69649e-10	yes	ID=Cs4g17505.1	Info=Putative%20uncharacterized%20protein%20Sb03g024900	Cit.30225.1.S1_at
Cs6g16750.1:0-2216	on_1_week	def_1_week	OK	82.8295	1.96988	-5.39397	42.0481	13.6477	0	0	yes	ID=Cs6g16750.1	Info=Putative%20proton-dependent%20oligopeptide%20transporter%20(POT)%3BProbable%20nitrite%20transporter%20At1g68570%3B%20Peptide%20transporter%20PTR2%3B%20Probable%20peptide/nitrate%20transporter%20At1g62200%3B%20Nitrate%20transporter%201.7%3B%20Probable%20peptide%20transporter%20At1g52190%3B%20Putative%20peptide/nitrate%20transporter%20At2g37900%3B%20Nitrate%20excretion%20transporter%201%3B%20P…	Cit.24213.1.S1_s_at	Cit.24213.1.S1_at
orange1.1t05657.1:0-403	on_1_week	def_1_week	OK	22.067	0.617468	-5.15938	35.7378	3.08438	0.00203979	0.0283394	yes	ID=orange1.1t05657.1	Info=UDP-glycosyltransferase%2074E2%3B%20Indole-3-acetate%20beta-glucosyltransferase%3B%20Limonoid%20UDP-glucosyltransferase%3B%20Cinnamate%20beta-D-glucosyltransferase%3B%20Cyanidin-3-O-glucoside%202-O-glucuronosyltransferase%3B%20Zeatin%20O-xylosyltransferase%3B%20UDP-glucosyl%20transferase%2073B2%3B%20Anthocyanidin%203-O-glucosyltransferase%202%3B%20Cyanohydrin%20beta-glucosyltransferase%3B%20…
Cs8g19970.1:1-1537	on_1_week	def_1_week	OK	2.93775	0.0935034	-4.97355	31.4187	2.95438	0.00313296	0.0397732	yes	ID=Cs8g19970.1	Info=Cytochrome%20P450%2C%20family%2086%2C%20subfamily%20A%2C%20polypeptide%204%3BCytochrome%20P450%2086A1%3B%20Cytochrome%20P450%20(Fragment)
Cs3g23860.1:0-658	on_1_week	def_1_week	OK	25.7682	0.861254	-4.90301	29.9194	4.82373	1.40896e-06	5.84622e-05	yes
Cs2g11620.1:1-1238	on_1_week	def_1_week	OK	12.3598	0.47762	-4.69365	25.8779	5.18899	2.11437e-07	1.11252e-05	yes	ID=Cs2g11620.1	Info=Putative%20uncharacterized%20protein%20Sb02g006960%3BZinc%20transporter%205%3B%20Fe(2+)%20transport%20protein%202%3B%20Probable%20zinc%20transporter%208%3B%20Fe(2+)%20transport%20protein%203%2C%20chloroplastic%3B%20Zinc%20transporter%204%2C%20chloroplastic%3B%20Zinc-regulated%20transporter%201	Cit.28305.1.S1_at
Cs9g03580.1:0-788	on_1_week	def_1_week	OK	156.968	7.47717	-4.39183	20.9929	11.4814	0	0	yes	ID=Cs9g03580.1	Info=Putative%20PR-10%20type%20pathogenesis-related%20protein%3BMajor%20allergen%20Pru%20ar%201%3B%20Pathogenesis-related%20protein%20STH-2%3B%20Major%20allergen%20Pru%20av%201%3B%20Major%20pollen%20allergen%20Bet%20v%201-A%3B%20Major%20allergen%20Mal%20d%201%3B%20Major%20allergen%20Pyr%20c%201%3B%20Major%20pollen%20allergen%20Cor%20a%201%20isoforms%205%2C%206%2C%2011%20and%2016%3B%20Major%20poll…	Cit.4708.1.S1_at
Cs2g08650.1:5-2943	on_1_week	def_1_week	OK	332.505	16.2147	-4.358	20.5064	16.7792	0	0	yes	ID=Cs2g08650.1	Info=Germanicol%20synthase%3B%20Beta-amyrin%20synthase%3B%20Camelliol%20C%20synthase%3B%20Amyrin%20synthase%20LUP2%3B%20Lupeol%20synthase%3B%20Isomultiflorenol%20synthase%3B%20Taraxerol%20synthase%3B%20Pentacyclic%20triterpene%20synthase%206%3B%20Baruol%20synthase%3B%20Arabidiol%20synthase%3B%20Probable%20pentacyclic%20triterpene%20synthase%203%3B%20Thalianol%20synthase%3B%20Putative%20pentacycli…	Cit.12845.1.S1_at	Cit.30730.1.S1_at	Cit.36950.1.S1_s_at
Cs5g32560.1:0-309	on_1_week	def_1_week	OK	28.4715	1.53951	-4.20897	18.4938	2.89179	0.00383048	0.046618	yes	ID=Cs5g32560.1	Info=Glutaredoxin-C11%3B%20Putative%20glutaredoxin-C12%3B%20Monothiol%20glutaredoxin-S10%3B%20Glutaredoxin-C1%3B%20Glutaredoxin-C13%3B%20Glutaredoxin-C14%3B%20Glutaredoxin-C15%3B%20Glutaredoxin-C8%3B%20Glutaredoxin-C10%3B%20Glutaredoxin-C7%3B%20Glutaredoxin-C3%3B%20Glutaredoxin%3B%20Glutaredoxin-C5%3B%20Glutaredoxin-C9%3B%20Glutaredoxin-C2%3B%20Glutaredoxin-C4%2C%20chloroplastic%3B%20Glutaredoxin…
orange1.1t01972.1:0-1216	on_1_week	def_1_week	OK	6.04111	0.32721	-4.20653	18.4626	3.87032	0.000108691	0.00255994	yes	ID=orange1.1t01972.1	Info=UDP-glucoronosyl/UDP-glucosyl%20transferase%20family%20protein%3BUDP-glycosyltransferase%2073C2%3B%20Anthocyanin%203'-O-beta-glucosyltransferase%3B%20UDP-glucosyl%20transferase%2073B2%3B%20Abscisate%20beta-glucosyltransferase%3B%20Anthocyanidin%203-O-glucosyltransferase%204%20(Fragment)%3B%20Zeatin%20O-glucosyltransferase%3B%20Zeatin%20O-xylosyltransferase
Cs6g17140.1:0-1510	on_1_week	def_1_week	OK	228.698	13.2245	-4.11216	17.2935	14.7545	0	0	yes	ID=Cs6g17140.1	Info=3'-N-debenzoyl-2'-deoxytaxol%20N-benzoyltransferase%2C%20putative%3BVinorine%20synthase%3B%20Salutaridinol%207-O-acetyltransferase	Cit.2586.1.S1_s_at
orange1.1t01629.1:2-1133	on_1_week	def_1_week	OK	180.759	10.5658	-4.09659	17.1079	13.3759	0	0	yes	ID=orange1.1t01629.1	Info=Probable%20NAD(P)H-dependent%20oxidoreductase%201%3B%20NAD(P)H-dependent%206'-deoxychalcone%20synthase%3B%20Aldo-keto%20reductase%20family%204%20member%20C10%3B%20Aldose%20reductase%3B%20Aldose%20reductase%20B%3B%20NADP-dependent%20D-sorbitol-6-phosphate%20dehydrogenase%3B%20Dihydrodiol%20dehydrogenase%203%3B%20Alcohol%20dehydrogenase%20[NADP+]%20A%3B%20Prostaglandin%20F%20synthase%201%3B%20…	Cit.4069.1.S1_x_at
Cs2g18270.1:0-1257	on_1_week	def_1_week	OK	8.19961	0.492414	-4.05761	16.6518	4.54695	5.44281e-06	0.000197362	yes	ID=Cs2g18270.1	Info=UDP-glycosyltransferase%2074F1%3B%20Indole-3-acetate%20beta-glucosyltransferase%3B%20Limonoid%20UDP-glucosyltransferase%3B%20Cinnamate%20beta-D-glucosyltransferase%3BUDP-glucose:salicylic%20acid%20glucosyltransferase
Cs2g25720.1:0-1833	on_1_week	def_1_week	OK	6.29506	0.378761	-4.05486	16.6201	4.73654	2.17399e-06	8.64352e-05	yes	ID=Cs2g25720.1	Info=Hydroxycinnamoyl%20CoA%20shikimate/quinate%20hydroxycinnamoyltransferase-like%20protein%20(Fragment)%3BOmega-hydroxypalmitate%20O-feruloyl%20transferase%3B%20Benzyl%20alcohol%20O-benzoyltransferase%3B%20Hydroxycinnamoyl-Coenzyme%20A%20shikimate/quinate%20hydroxycinnamoyltransferase%3B%2013-hydroxylupanine%20O-tigloyltransferase%3B%20(Z)-3-hexen-1-ol%20acetyltransferase%3B%20Anthranilate%20N-…	Cit.15542.1.S1_at
Cs5g35070.1:0-1251	on_1_week	def_1_week	OK	33.4889	2.06712	-4.01799	16.2008	8.09148	6.66134e-16	1.47085e-13	yes	ID=Cs5g35070.1	Info=S-adenosyl-L-methionine:norcoclaurine%206-O-methyltransferase%3B(RS)-norcoclaurine%206-O-methyltransferase%3B%203'-hydroxy-N-methyl-(S)-coclaurine%204'-O-methyltransferase%3B%20Quercetin%203-O-methyltransferase%201%3B%20Caffeic%20acid%203-O-methyltransferase%201%3B%20Tabersonine%2016-O-methyltransferase%3B%20(Iso)eugenol%20O-methyltransferase%3B%20Bergaptol%20O-methyltransferase%3B%20Caffeic…	Cit.4325.1.S1_s_at
Cs5g18970.1:172-1354	on_1_week	def_1_week	OK	82.1191	5.41504	-3.92268	15.1651	10.7827	0	0	yes	ID=Cs5g18970.1	Info=Dihydroflavonol-4-reductase%3B%20Bifunctional%20dihydroflavonol%204-reductase/flavanone%204-reductase%3B%20Putative%20dihydroflavonol-4-reductase%3BPutative%20uncharacterized%20protein%20Sb02g038520
Cs5g01150.1:0-1251	on_1_week	def_1_week	OK	13.449	0.890553	-3.91666	15.1019	5.5208	3.37462e-08	2.09684e-06	yes	ID=Cs5g01150.1	Info=Auxin-induced%20protein%205NG4%3BNodulin%20MtN21%20/EamA-like%20transporter%20family%20protein	Cit.27809.1.S1_at
Cs2g01910.1:0-1846	on_1_week	def_1_week	OK	385.913	26.6481	-3.85617	14.4818	15.4037	0	0	yes	ID=Cs2g01910.1	Info=Cytochrome%20P450%2071D8%3B%20Premnaspirodiene%20oxygenase%3B%205-epiaristolochene%201%2C3-dihydroxylase%3B%20Germacrene%20A%20oxidase%3B%20Amorpha-4%2C11-diene%20C-12%20oxidase%3B%20Cytochrome%20P450%2071D11%20(Fragment)%3B%20Tabersonine%2016-hydroxylase%20(Fragment)%3B%20Psoralen%20synthase%20(Fragment)%3B%20Psoralen%20synthase%3B%20Angelicin%20synthase%20(Fragment)%3BCytochrome%20P450-dep…	Cit.2994.1.S1_s_at	Cit.2993.1.S1_at	Cit.35116.1.S1_s_at
Cs2g28300.1:200-721	on_1_week	def_1_week	OK	39.0047	2.76046	-3.82067	14.1298	5.35834	8.39884e-08	4.76384e-06	yes	ID=Cs2g28300.1	Info=Bidirectional%20sugar%20transporter%20SWEET4%3B%20Putative%20bidirectional%20sugar%20transporter%20SWEET7d%3BPutative%20uncharacterized%20protein%20Sb03g027260
Cs2g13990.1:0-929	on_1_week	def_1_week	OK	7.09979	0.521989	-3.76568	13.6014	3.62188	0.000292469	0.0058803	yes	ID=Cs2g13990.1	Info=Homogentisate%20phytyltransferase%201%2C%20chloroplastic%3B%20Probable%20homogentisate%20phytyltransferase%201%2C%20chloroplastic%3BPutative%20uncharacterized%20protein%20Sb10g025475%20(Fragment)
Cs5g10750.1:131-1643	on_1_week	def_1_week	OK	3.36737	0.256158	-3.71652	13.1457	3.43249	0.000598055	0.0107641	yes	ID=Cs5g10750.1	Info=GDSL-like%20Lipase/Acylhydrolase%20family%20protein%2C%20expressed%3BGDSL%20esterase/lipase%20At1g74460%3B%20GDSL%20esterase/lipase%20APG
orange1.1t03456.1:1-910	on_1_week	def_1_week	OK	16.2743	1.26814	-3.68181	12.8332	5.17124	2.32551e-07	1.20819e-05	yes	ID=orange1.1t03456.1	Info=Probable%20glutathione%20S-transferase%3B%20Glutathione%20transferase%20GST%2023%3B%20Glutathione%20S-transferase%20U7%3B%20Probable%20glutathione%20S-transferase%20parA%3BPutative%20tau%20class%20glutathione%20transferase%20GSTU47	Cit.25384.1.S1_at
Cs1g21200.1:1-1272	on_1_week	def_1_week	OK	3.00272	0.248984	-3.59215	12.0599	2.95094	0.00316812	0.0401371	yes	ID=Cs1g21200.1	Info=Myb-like%20DNA-binding%20domain%20containing%20protein%2C%20expressed%3BTranscription%20factor%20RAX3%3B%20Myb-related%20protein%20Myb4%3B%20Transcription%20repressor%20MYB4%3B%20Myb-related%20protein%20P%3B%20Anthocyanin%20regulatory%20C1%20protein%3B%20Protein%20ODORANT1%3B%20Transcription%20factor%20GAMYB%3B%20Transcription%20factor%20WER%3B%20Trichome%20differentiation%20protein%20GL1%3B…	Cit.6928.1.S1_at
Cs6g17290.1:2-1164	on_1_week	def_1_week	OK	3.65693	0.312461	-3.54889	11.7037	3.08602	0.00202853	0.0283102	yes	ID=Cs6g17290.1	Info=GDSL%20esterase/lipase%20At5g37690%3B%20GDSL%20esterase/lipase%20APG%3B%20Anter-specific%20proline-rich%20protein%20APG%3B%20Anther-specific%20proline-rich%20protein%20APG%20(Fragment)%3BGDSL-like%20Lipase/Acylhydrolase%20family%20protein%2C%20expressed	Cit.24677.1.S1_at
Cs4g09010.1:0-1863	on_1_week	def_1_week	OK	378.118	32.3188	-3.54839	11.6996	14.4684	0	0	yes	ID=Cs4g09010.1	Info=Cytochrome%20P450-dependent%20monooxygenase-like%20protein%3BCytochrome%20P450%2071D11%20(Fragment)%3B%20Cytochrome%20P450%2071D8%3B%20Premnaspirodiene%20oxygenase%3B%205-epiaristolochene%201%2C3-dihydroxylase%3B%20Tabersonine%2016-hydroxylase%20(Fragment)%3B%20Germacrene%20A%20oxidase%3B%20Amorpha-4%2C11-diene%20C-12%20oxidase%3B%20Psoralen%20synthase%20(Fragment)%3B%204-hydroxyphenylacetal…	Cit.1814.1.S1_s_at
Cs8g10300.1:11-532	on_1_week	def_1_week	OK	12.6125	1.14563	-3.46063	11.0091	3.31426	0.000918857	0.0152097	yes			Cit.22157.1.S1_at
Cs6g05140.1:86-1082	on_1_week	def_1_week	OK	12.5589	1.17626	-3.41643	10.677	4.87791	1.07214e-06	4.63531e-05	yes	ID=Cs6g05140.1	Info=Protein%20HEADING%20DATE%203A%3B%20Protein%20FLOWERING%20LOCUS%20T%3B%20Protein%20TWIN%20SISTER%20of%20FT%3B%20Protein%20BROTHER%20of%20FT%20and%20TFL%201%3B%20CEN-like%20protein%202%3B%20Protein%20TERMINAL%20FLOWER%201%3B%20Protein%20SELF-PRUNING%3B%20Protein%20CENTRORADIALIS-like%3B%20Protein%20CENTRORADIALIS%3B%20Protein%20MOTHER%20of%20FT%20and%20TF%201%3B%20OV-16%20antigen%3B%20Protein%…	Cit.19686.1.S1_s_at	Cit.29438.1.S1_s_at
Cs5g25860.1:897-1706	on_1_week	def_1_week	OK	53.2672	4.99626	-3.41433	10.6614	7.65083	1.9984e-14	3.68809e-12	yes	ID=Cs5g25860.1	Info=3'-N-debenzoyl-2'-deoxytaxol%20N-benzoyltransferase%2C%20putative%3BVinorine%20synthase%3B%20Salutaridinol%207-O-acetyltransferase%3B%20BAHD%20acyltransferase%20At5g47980
Cs5g20010.1:0-1298	on_1_week	def_1_week	OK	211.431	20.1548	-3.39099	10.4903	12.9187	0	0	yes	ID=Cs5g20010.1	Info=Probable%20iron/ascorbate%20oxidoreductase%20DDB_G0283291%3B2-oxoglutarate%20(2OG)%20and%20Fe(II)-dependent%20oxygenase-like%20protein	Cit.29148.1.S1_at
Cs9g16450.1:0-1288	on_1_week	def_1_week	OK	139.088	13.3086	-3.38557	10.451	11.9812	0	0	yes	ID=Cs9g16450.1	Info=Carboxylesterase%201%3B%20Probable%20carboxylesterase%20120%3B%20Gibberellin%20receptor%20GID1C%3B%20Hormone-sensitive%20lipase%3B%20Lipase%202%3B%20AB%20hydrolase%20superfamily%20protein%20B1A11.02%3BPutative%20uncharacterized%20protein%20Sb01g040930
Cs5g25860.1:136-827	on_1_week	def_1_week	OK	42.8147	4.18291	-3.35553	10.2356	6.51341	7.34623e-11	7.69798e-09	yes	ID=Cs5g25860.1	Info=3'-N-debenzoyl-2'-deoxytaxol%20N-benzoyltransferase%2C%20putative%3BVinorine%20synthase%3B%20Salutaridinol%207-O-acetyltransferase%3B%20BAHD%20acyltransferase%20At5g47980
Cs5g20040.1:0-981	on_1_week	def_1_week	OK	104.688	10.3854	-3.33347	10.0803	10.2451	0	0	yes	ID=Cs5g20040.1	Info=2-oxoglutarate%20(2OG)%20and%20Fe(II)-dependent%20oxygenase-like%20protein
orange1.1t01705.1:660-1123	on_1_week	def_1_week	OK	12.2198	1.21752	-3.3272	10.0366	2.99314	0.00276122	0.0361679	yes			Cit.26632.1.S1_at
Cs4g17230.1:0-647	on_1_week	def_1_week	OK	206.762	20.7821	-3.31455	9.94899	10.4464	0	0	yes			Cit.5456.1.S1_at
Cs1g09250.1:0-1607	on_1_week	def_1_week	OK	204.163	20.8847	-3.2892	9.7757	13.041	0	0	yes	ID=Cs1g09250.1	Info=Cytochrome%20P450%20716B1%3B%20Taxadiene%205-alpha%20hydroxylase%3B%20Taxane%2013-alpha-hydroxylase%3B%20Abscisic%20acid%208'-hydroxylase%203%3BCytochrome%20P450%2C%20family%20716%2C%20subfamily%20A%2C%20polypeptide%201	Cit.14829.1.S1_at
orange1.1t00597.1:0-1101	on_1_week	def_1_week	OK	6.10232	0.624794	-3.28791	9.76696	3.75443	0.000173737	0.00381573	yes	ID=orange1.1t00597.1	Info=Auxin-induced%20protein%205NG4%3BNodulin%20MtN21%20/EamA-like%20transporter%20family%20protein
Cs3g20800.1:0-1564	on_1_week	def_1_week	OK	101.798	10.5298	-3.27316	9.66761	11.5768	0	0	yes	ID=Cs3g20800.1	Info=Alcohol%20dehydrogenase%3B%20Alcohol%20dehydrogenase%20class-P%3B%20Alcohol%20dehydrogenase%201%20(Fragment)%3B%20Alcohol%20dehydrogenase-like%206%3B%20Alcohol%20dehydrogenase%20class-3%20chain%20L%3B%20Alcohol%20dehydrogenase%20class-3%20chain%20H%3B%20Alcohol%20dehydrogenase%20E%20chain%3B%20Alcohol%20dehydrogenase%20S%20chain%3BADH-like%20UDP-glucose%20dehydrogenase	Cit.3120.1.S1_s_at	Cit.6459.1.S1_at
Cs7g08030.1:1-944	on_1_week	def_1_week	OK	20.7892	2.15181	-3.27221	9.66125	5.76393	8.21763e-09	5.80634e-07	yes	ID=Cs7g08030.1	Info=Putative%20uncharacterized%20protein%20Sb01g042780%3BZinc%20finger%20protein%205%3B%20Zinc%20finger%20protein%20KNUCKLES
Cs5g06310.1:0-1889	on_1_week	def_1_week	OK	10.9054	1.14273	-3.25448	9.54325	6.02907	1.6491e-09	1.38572e-07	yes	ID=Cs5g06310.1	Info=Cytochrome%20P450%20monooxygenase%20CYP83E8%3BCytochrome%20P450%2071A1%3B%20Premnaspirodiene%20oxygenase%3B%20Cytochrome%20P450%2071D11%20(Fragment)%3B%20Indoleacetaldoxime%20dehydratase%3B%20Germacrene%20A%20oxidase%3B%205-epiaristolochene%201%2C3-dihydroxylase%3B%20(+)-menthofuran%20synthase%3B%20Psoralen%20synthase%3B%20Psoralen%20synthase%20(Fragment)%3B%204-hydroxyphenylacetaldehyde%20o…	Cit.5920.1.S1_at	Cit.5920.1.S1_s_at
Cs6g08120.1:1-1514	on_1_week	def_1_week	OK	4.22927	0.444018	-3.25172	9.52501	3.78737	0.000152249	0.00339813	yes	ID=Cs6g08120.1	Info=Serine-threonine%20protein%20kinase%2C%20plant-type%2C%20putative%20(Fragment)%3BProbable%20LRR%20receptor-like%20serine/threonine-protein%20kinase%20At3g47570%3B%20LRR%20receptor-like%20serine/threonine-protein%20kinase%20EFR%3B%20Putative%20receptor-like%20protein%20kinase%20At3g47110%3B%20Putative%20leucine-rich%20repeat%20receptor-like%20serine/threonine-protein%20kinase%20At2g24130%3B%2…
Cs7g30190.1:0-463	on_1_week	def_1_week	OK	30.3336	3.20669	-3.24176	9.45947	4.38524	1.15859e-05	0.000389291	yes	ID=Cs7g30190.1	Info=Hypoxia%20induced%20protein%20conserved%20region%20containing%20protein%2C%20expressed	Cit.9991.1.S1_s_at
Cs2g19590.1:1-2071	on_1_week	def_1_week	OK	212.307	22.5089	-3.23759	9.43217	13.3349	0	0	yes	ID=Cs2g19590.1	Info=Premnaspirodiene%20oxygenase%3B%20Cytochrome%20P450%2071D7%3B%20Germacrene%20A%20oxidase%3B%205-epiaristolochene%201%2C3-dihydroxylase%3B%20Cytochrome%20P450%2071D11%20(Fragment)%3B%20Tabersonine%2016-hydroxylase%20(Fragment)%3B%20Amorpha-4%2C11-diene%20C-12%20oxidase%3B%20Psoralen%20synthase%20(Fragment)%3B%202-methylbutanal%20oxime%20monooxygenase%3B%20Angelicin%20synthase%20(Fragment)%3B%…	Cit.11552.1.S1_s_at
Cs5g07854.1:25-1063	on_1_week	def_1_week	OK	27.2292	2.96634	-3.1984	9.1794	6.6888	2.25e-11	2.48404e-09	yes	ID=Cs5g07854.1	Info=Putative%20uncharacterized%20protein%20PtrEXLB3%20(Fragment)%3BExpansin-like%20B1%3B%20Expansin-B10%3B%20Expansin-B1%3B%20Expansin-B7%3B%20Expansin-B4%3B%20Expansin-B3%3B%20Expansin-B5%3B%20Pollen%20allergen%20Phl%20p%201%3B%20Major%20pollen%20allergen%20Hol%20l%201%3B%20Putative%20expansin-B2%3B%20Expansin-B6%3B%20Major%20pollen%20allergen%20Cyn%20d%201%3B%20Expansin-B9%3B%20Expansin-B18%3B…
Cs2g16930.1:0-803	on_1_week	def_1_week	OK	28.5786	3.13799	-3.18702	9.10728	5.95418	2.61372e-09	2.04549e-07	yes	ID=Cs2g16930.1	Info=Putative%20uncharacterized%20protein%20At1g35260/T9I1_17%3BMLP-like%20protein%2028%3B%20Kirola%3B%20Major%20pollen%20allergen%20Car%20b%201%20isoform%202%3B%20Major%20allergen%20Pru%20av%201	Cit.37161.1.S1_at
orange1.1t03606.1:0-1645	on_1_week	def_1_week	OK	32.1753	3.60513	-3.15783	8.92486	7.72245	1.13243e-14	2.18789e-12	yes	ID=orange1.1t03606.1	Info=Putative%20desacetoxyvindoline%204-hydroxylase%20(Fragment)%3B1-aminocyclopropane-1-carboxylate%20oxidase%20homolog%3B%20Probable%202-oxoacid%20dependent%20dioxygenase%3B%20Deacetoxyvindoline%204-hydroxylase%3B%20Protein%20SRG1%3B%20Leucoanthocyanidin%20dioxygenase%3B%20Probable%202-oxoglutarate/Fe(II)-dependent%20dioxygenase%3B%20Naringenin%2C2-oxoglutarate%203-dioxygenase%20(Fragment)%3B%2…	Cit.14040.1.S1_at
Cs4g02470.1:0-468	on_1_week	def_1_week	OK	21.7988	2.50414	-3.12186	8.70509	3.82884	0.000128748	0.00295356	yes
Cs2g04110.1:0-1340	on_1_week	def_1_week	OK	90.2509	10.6101	-3.08851	8.50617	10.122	0	0	yes	ID=Cs2g04110.1	Info=Protein%20SRG1%3B%20Probable%202-oxoglutarate/Fe(II)-dependent%20dioxygenase%3B%20Codeine%20O-demethylase%3B%20Thebaine%206-O-demethylase%3B%20S-norcoclaurine%20synthase%201%3B%20Flavonol%20synthase/flavanone%203-hydroxylase%3B%20Leucoanthocyanidin%20dioxygenase%3B%20Flavonol%20synthase/flavanone%203-hydroxylase%20(Fragment)%3B%20Gibberellin%203-beta-dioxygenase%201%3B%20Gibberellin%2020%20o…	Cit.19177.1.S1_at
Cs1g06240.1:0-912	on_1_week	def_1_week	OK	114.002	13.4995	-3.07808	8.4449	9.76796	0	0	yes	ID=Cs1g06240.1	Info=Putative%20uncharacterized%20protein%20Sb06g029860	Cit.10014.1.S1_s_at
Cs9g09310.1:1-1597	on_1_week	def_1_week	OK	4.07497	0.489565	-3.05722	8.32367	3.82582	0.000130339	0.00298452	yes	ID=Cs9g09310.1	Info=Zinc%20finger%20protein%20CONSTANS-LIKE%204%3B%20Two-component%20response%20regulator-like%20PRR1%3B%20Zinc%20finger%20protein%20CONSTANS%3B%20Zinc%20finger%20protein%20HD1%3BPutative%20uncharacterized%20protein%20At1g04500/F19P19_3
Cs7g11040.1:289-2329	on_1_week	def_1_week	OK	12.7424	1.57691	-3.01446	8.08059	5.96432	2.45655e-09	1.97242e-07	yes	ID=Cs7g11040.1	Info=Putative%20uncharacterized%20protein
orange1.1t03549.1:2-885	on_1_week	def_1_week	OK	19.9102	2.47375	-3.00874	8.04861	4.85686	1.19263e-06	5.08513e-05	yes	ID=orange1.1t03549.1	Info=NAC%20domain-containing%20protein%2072%3B%20Protein%20SOMBRERO%3B%20Protein%20ATAF2%3B%20Protein%20FEZ%3B%20Protein%20CUP-SHAPED%20COTYLEDON%202%3B%20Putative%20NAC%20domain-containing%20protein%2094%3BPutative%20uncharacterized%20protein%20Sb04g022672%20(Fragment)
Cs9g04500.1:4-668	on_1_week	def_1_week	OK	10.3803	1.29382	-3.00414	8.02299	3.52314	0.000426469	0.00815037	yes	ID=Cs9g04500.1	Info=Putative%20uncharacterized%20protein%20Sb02g042480	Cit.14150.1.S1_s_at
Cs7g13190.1:0-1954	on_1_week	def_1_week	OK	12.0436	1.54177	-2.9656	7.8115	6.303	2.91944e-10	2.80224e-08	yes	ID=Cs7g13190.1	Info=Probable%20nitrite%20transporter%20At1g68570%3B%20Peptide%20transporter%20PTR2%3B%20Probable%20peptide/nitrate%20transporter%20At1g62200%3B%20Nitrate%20transporter%201.7%3B%20Probable%20peptide%20transporter%20At1g52190%3B%20Putative%20peptide/nitrate%20transporter%20At2g37900%3B%20Nitrate%20excretion%20transporter%201%3B%20Putative%20nitrate%20excretion%20transporter%207%3B%20Probable%20nit…	Cit.7637.1.S1_at
orange1.1t01705.1:7-592	on_1_week	def_1_week	OK	18.1422	2.34775	-2.95	7.72749	4.02476	5.70342e-05	0.00147002	yes			Cit.26632.1.S1_at
Cs3g21075.1:0-284	on_1_week	def_1_week	OK	286.654	38.0948	-2.91165	7.52478	6.69925	2.09488e-11	2.34099e-09	yes			Cit.7483.1.S1_at
Cs5g14480.1:0-1221	on_1_week	def_1_week	OK	352.871	46.9844	-2.90889	7.5104	11.15	0	0	yes	ID=Cs5g14480.1	Info=Gibberellin%202-beta-dioxygenase%201%3B%20Flavonol%20synthase/flavanone%203-hydroxylase%3B%20Gibberellin%2020%20oxidase%201-B%3B%20Protein%20SRG1%3B%20Codeine%20O-demethylase%3B%20Naringenin%2C2-oxoglutarate%203-dioxygenase%3B%20Probable%202-oxoglutarate/Fe(II)-dependent%20dioxygenase%3B%20Thebaine%206-O-demethylase%3B%201-aminocyclopropane-1-carboxylate%20oxidase%3B%20Naringenin%2C2-oxoglut…
Cs8g05870.1:1-795	on_1_week	def_1_week	OK	17.2528	2.37273	-2.86221	7.27128	4.70192	2.57728e-06	0.000100848	yes	ID=Cs8g05870.1	Info=Calmodulin-like%20protein%201%3B%20Probable%20calcium-binding%20protein%20CML27%3B%20Polcalcin%20Jun%20o%202%3B%20Calcium-binding%20protein%20CML24%3B%20Calmodulin%3B%20Calcium-binding%20allergen%20Ole%20e%208%3B%20Calmodulin-beta%20(Fragment)%3B%20Calmodulin-2%3B%20Calmodulin-A%3B%20Calmodulin-1%3B%20Calmodulin-B%3B%20Squidulin%3BPutative%20uncharacterized%20protein%20Sb02g026670
Cs4g17220.1:0-598	on_1_week	def_1_week	OK	16.4489	2.26702	-2.85912	7.25573	3.92724	8.59267e-05	0.00208485	yes			Cit.5776.1.S1_s_at	Cit.5776.1.S1_at
Cs2g22810.1:30-940	on_1_week	def_1_week	OK	17.6075	2.42814	-2.85826	7.2514	5.10355	3.33339e-07	1.65532e-05	yes	ID=Cs2g22810.1	Info=Putative%20uncharacterized%20protein%20Sb06g029870
Cs4g17240.1:0-240	on_1_week	def_1_week	OK	678.82	95.6218	-2.82762	7.09902	7.37831	1.60316e-13	2.62275e-11	yes
Cs1g05970.1:0-2540	on_1_week	def_1_week	OK	15.4684	2.2098	-2.80734	6.99993	7.44426	9.74776e-14	1.65111e-11	yes	ID=Cs1g05970.1	Info=G-type%20lectin%20S-receptor-like%20serine/threonine-protein%20kinase%20At4g27290%3B%20Receptor-like%20serine/threonine-protein%20kinase%20SD1-8%3B%20Putative%20serine/threonine-protein%20kinase%20receptor%3B%20Cysteine-rich%20receptor-like%20protein%20kinase%2010%3B%20Putative%20G-type%20lectin%20S-receptor-like%20serine/threonine-protein%20kinase%20At1g61610%3B%20Putative%20cysteine-rich%2…	Cit.17552.1.S1_at	Cit.24760.1.S1_at
Cs1g22720.1:0-615	on_1_week	def_1_week	OK	10.4094	1.4986	-2.7962	6.94608	3.27158	0.0010695	0.0170857	yes	ID=Cs1g22720.1	Info=Ethylene-responsive%20transcription%20factor%20ERF109%3B%20Pathogenesis-related%20genes%20transcriptional%20activator%20PTI6%3BAP2%20domain-containing%20transcription%20factor%20family%20protein%20(Fragment)
Cs9g10130.1:21-786	on_1_week	def_1_week	OK	20.5162	2.96113	-2.79254	6.92849	4.88973	1.00975e-06	4.42752e-05	yes	ID=Cs9g10130.1	Info=MazG%20nucleotide%20pyrophosphohydrolase%20domain%20protein%3BdCTP%20pyrophosphatase%201
Cs1g25490.1:4-1497	on_1_week	def_1_week	OK	9.89291	1.4323	-2.78806	6.907	5.15791	2.49725e-07	1.27269e-05	yes	ID=Cs1g25490.1	Info=Cytochrome%20P450%2C%20family%20722%2C%20subfamily%20A%2C%20polypeptide%201%3BAbscisic%20acid%208'-hydroxylase%201%3B%20Cytochrome%20P450%20720B2%3B%203-epi-6-deoxocathasterone%2023-monooxygenase
Cs8g19110.1:887-1856	on_1_week	def_1_week	OK	4.42524	0.645112	-2.77813	6.85963	2.92069	0.00349255	0.0432286	yes	ID=Cs8g19110.1	Info=Tropinone%20reductase%20homolog%20At1g07440%3B%20Tropinone%20reductase%201%3B%20Gluconate%205-dehydrogenase%3B%203-oxoacyl-[acyl-carrier-protein]%20reductase%20FabG%3B%20Dehydrogenase/reductase%20SDR%20family%20member%204%3B%20Dehydrogenase/reductase%20SDR%20family%20member%204%20(Fragment)%3B%20Peroxisomal%20trans-2-enoyl-CoA%20reductase%3B%202-dehydro-3-deoxy-D-gluconate%205-dehydrogenase%…
Cs4g09520.1:0-1352	on_1_week	def_1_week	OK	20.0588	2.93845	-2.77111	6.82633	6.40114	1.5422e-10	1.53785e-08	yes	ID=Cs4g09520.1	Info=Long-chain-alcohol%20O-fatty-acyltransferase%20family%20protein%20(Fragment)%3BProbable%20long-chain-alcohol%20O-fatty-acyltransferase%205%3B%20Long-chain-alcohol%20O-fatty-acyltransferase%3B%20Putative%20long-chain-alcohol%20O-fatty-acyltransferase%2010%3B%20Acyl-CoA--sterol%20O-acyltransferase%201	Cit.15913.1.S1_at
Cs2g24040.1:0-623	on_1_week	def_1_week	OK	10.0263	1.47173	-2.76821	6.81262	3.23181	0.0012301	0.018985	yes	ID=Cs2g24040.1	Info=17.5%20kDa%20class%20I%20heat%20shock%20protein%3B%2017.3%20kDa%20class%20I%20heat%20shock%20protein%3B%2018.1%20kDa%20class%20I%20heat%20shock%20protein%20(Fragment)%3B%2018.5%20kDa%20class%20I%20heat%20shock%20protein%3B%2017.6%20kDa%20class%20I%20heat%20shock%20protein%203%3B%2018.2%20kDa%20class%20I%20heat%20shock%20protein%3B%2017.8%20kDa%20class%20I%20heat%20shock%20protein%3B%2017.9%2…	Cit.15338.1.S1_at
Cs8g10390.1:112-1358	on_1_week	def_1_week	OK	5.52908	0.820192	-2.75301	6.74122	3.70117	0.000214611	0.00461137	yes			Cit.4353.1.S1_s_at	Cit.4353.1.S1_at
Cs3g18100.1:600-1429	on_1_week	def_1_week	OK	87.6082	13.0233	-2.74997	6.72703	7.94179	1.9984e-15	4.26039e-13	yes	ID=Cs3g18100.1	Info=UDP-glycosyltransferase%2085A2%3B%20Cyanohydrin%20beta-glucosyltransferase%3BTranscription%20factor/%20transferase%2C%20transferring%20glycosyl%20groups	Cit.14826.1.S1_s_at	Cit.14826.1.S1_at
Cs7g22830.1:0-1842	on_1_week	def_1_week	OK	213.022	31.7827	-2.74469	6.70246	11.6223	0	0	yes	ID=Cs7g22830.1	Info=Putative%20ent-Kaurenoic%20acid%20hydroxylase-like%20cytochrome%20P450%3BEnt-kaurenoic%20acid%20oxidase%202%3B%20Cytochrome%20P450%2088A1%3B%20Abscisic%20acid%208'-hydroxylase%204%3B%203-epi-6-deoxocathasterone%2023-monooxygenase%3B%20Taxane%2013-alpha-hydroxylase	Cit.11889.1.S1_s_at	Cit.18547.1.S1_at	Cit.20218.1.S1_x_at
Cs9g16490.1:0-949	on_1_week	def_1_week	OK	133.18	20.1204	-2.72665	6.61917	9.64169	0	0	yes	ID=Cs9g16490.1	Info=Putative%20uncharacterized%20protein%20Sb07g025010%3BCarboxylesterase%201%3B%20Probable%20carboxylesterase%20120%3B%20Gibberellin%20receptor%20GID1C%3B%20Arylacetamide%20deacetylase%3B%20Arylacetamide%20deacetylase-like%202%3B%20Neutral%20cholesterol%20ester%20hydrolase%201%3B%20Lipase%202%3B%20Monoterpene%20epsilon-lactone%20hydrolase
Cs7g09420.1:0-808	on_1_week	def_1_week	OK	274.781	42.0472	-2.7082	6.53506	10.6032	0	0	yes			Cit.14551.1.S1_s_at	Cit.24770.1.S1_x_at
Cs5g12800.1:0-540	on_1_week	def_1_week	OK	55.9858	8.61903	-2.69946	6.49559	5.9113	3.39426e-09	2.58216e-07	yes
Cs3g09020.1:1035-3094	on_1_week	def_1_week	OK	10.2761	1.58778	-2.69421	6.47199	4.26132	2.03223e-05	0.000617408	yes	ID=Cs3g09020.1	Info=Putative%20uncharacterized%20protein%3BCytochrome%20P450%2082C4%3B%20Cytochrome%20P450%2082A1%20(Fragment)%3B%20Flavonoid%203'-monooxygenase%3B%20Isoflavone%202'-hydroxylase%3B%20Psoralen%20synthase%20(Fragment)%3B%20Psoralen%20synthase%3B%20Germacrene%20A%20oxidase%3B%20Premnaspirodiene%20oxygenase%3B%20Beta-amyrin%2024-hydroxylase
Cs1g08340.1:22-1827	on_1_week	def_1_week	OK	21.3914	3.46528	-2.62599	6.17308	7.03452	1.99951e-12	2.84183e-10	yes	ID=Cs1g08340.1	Info=Putative%20uncharacterized%20protein%20Sb03g041840%3BAmino%20acid%20permease%202%3B%20Probable%20amino%20acid%20permease%207
Cs4g03390.1:52-2227	on_1_week	def_1_week	OK	10.6852	1.76174	-2.60054	6.06514	5.97096	2.35857e-09	1.90612e-07	yes	ID=Cs4g03390.1	Info=Probable%20mitochondrial%20chaperone%20BCS1-B%3B%20Mitochondrial%20chaperone%20BCS1%3B%20Putative%20AAA%20family%20ATPase%20L572%3B%20ATP-dependent%20zinc%20metalloprotease%20FtsH%3BCell%20Division%20Protein%20AAA%20ATPase%20family%2C%20putative%2C%20expressed
Cs1g25670.1:4-1097	on_1_week	def_1_week	OK	4.38099	0.723738	-2.59772	6.05329	3.11228	0.00185651	0.0263556	yes	ID=Cs1g25670.1	Info=Hydrolase%2C%20alpha/beta%20fold%20family%20protein%2C%20expressed%3BSigma%20factor%20sigB%20regulation%20protein%20rsbQ%3B%20Putative%20aminoacrylate%20hydrolase%20RutD%3B%20Uncharacterized%20protein%20Mb2734%3B%20Uncharacterized%20hydrolase%20yugF%3B%20Epoxide%20hydrolase%204%3B%202-hydroxymuconic%20semialdehyde%20hydrolase%3B%202-hydroxy-6-oxo-2%2C4-heptadienoate%20hydrolase%3B%202-hydrox…	Cit.21634.1.S1_s_at	Cit.29780.1.S1_at
Cs4g09090.1:0-1509	on_1_week	def_1_week	OK	13.8498	2.29262	-2.5948	6.04105	5.3737	7.71366e-08	4.40596e-06	yes	ID=Cs4g09090.1	Info=Cytochrome%20P450%2071D11%20(Fragment)%3B%20Premnaspirodiene%20oxygenase%3B%20Cytochrome%20P450%2071D10%3B%20Tabersonine%2016-hydroxylase%20(Fragment)%3B%205-epiaristolochene%201%2C3-dihydroxylase%3B%20Germacrene%20A%20oxidase%3B%20Amorpha-4%2C11-diene%20C-12%20oxidase%3B%204-hydroxyphenylacetaldehyde%20oxime%20monooxygenase%3B%202-methylbutanal%20oxime%20monooxygenase%3B%20Psoralen%20syntha…
Cs2g06630.1:0-1782	on_1_week	def_1_week	OK	77.9692	13.1249	-2.5706	5.94056	9.60408	0	0	yes	ID=Cs2g06630.1	Info=3'(2')%2C5'-bisphosphate%20nucleotidase-like%20protein%3BPAP-specific%20phosphatase%20HAL2-like%3B%20SAL1%20phosphatase%3B%20Probable%20SAL4%20phosphatase%3B%203'(2')%2C5'-bisphosphate%20nucleotidase%3B%20SAL2%20phosphatase%3B%20Putative%20PAP-specific%20phosphatase%2C%20mitochondrial	Cit.13680.1.S1_at
Cs4g16170.1:0-1832	on_1_week	def_1_week	OK	43.6554	7.35507	-2.56935	5.93542	8.42244	0	0	yes	ID=Cs4g16170.1	Info=Proton-dependent%20oligopeptide%20transport%20family%20protein%3BProbable%20peptide%20transporter%20At1g52190%3B%20Probable%20peptide/nitrate%20transporter%20At3g16180%3B%20Nitrate%20transporter%201.7%3B%20Probable%20nitrite%20transporter%20At1g68570%3B%20Peptide%20transporter%20PTR1%3B%20Putative%20peptide/nitrate%20transporter%20At5g11570%3B%20Nitrate%20excretion%20transporter%201%3B%20Pro…
Cs2g02380.1:0-1122	on_1_week	def_1_week	OK	4.44362	0.759212	-2.54916	5.85293	3.14872	0.00163985	0.0239395	yes	ID=Cs2g02380.1	Info=Serine/threonine-protein%20kinase%20HT1%3B%20Probable%20serine/threonine-protein%20kinase%20DDB_G0267514%3B%20Probable%20serine/threonine-protein%20kinase%20drkD%3B%20Putative%20serine/threonine-protein%20kinase/receptor%20R831%3B%20Probable%20serine/threonine-protein%20kinase%20drkA%3B%20Probable%20serine/threonine-protein%20kinase%20drkC%3B%20Probable%20serine/threonine-protein%20kinase%20…
orange1.1t03439.1:38-678	on_1_week	def_1_week	OK	9.16574	1.58213	-2.53438	5.79328	3.11505	0.00183914	0.0261691	yes
Cs8g04030.1:53-2151	on_1_week	def_1_week	OK	1.94289	0.337132	-2.52682	5.763	2.90703	0.00364882	0.0447285	yes	ID=Cs8g04030.1	Info=Putative%20uncharacterized%20protein%20Sb01g002960%3BNucleobase-ascorbate%20transporter%204%3B%20Putative%20nucleobase-ascorbate%20transporter%2010%3B%20Solute%20carrier%20family%2023%20member%202
orange1.1t04155.1:0-1045	on_1_week	def_1_week	OK	104.131	18.1061	-2.52385	5.75115	8.88068	0	0	yes	ID=orange1.1t04155.1	Info=Phenylalkylamine%20Ca2+%20antagonist%20(Emopamil)%20binding%20protein%3BProbable%203-beta-hydroxysteroid-Delta(8)%2CDelta(7)-isomerase%3B%203-beta-hydroxysteroid-Delta(8)%2CDelta(7)-isomerase	Cit.12369.1.S1_at	Cit.12369.1.S1_s_at
orange1.1t02418.1:0-1398	on_1_week	def_1_week	OK	2.83756	0.495417	-2.51794	5.72764	2.93368	0.00334966	0.0419216	yes	ID=orange1.1t02418.1	Info=UDP-glycosyltransferase%2073C3%3B%20Anthocyanin%203'-O-beta-glucosyltransferase%3B%20UDP-glucosyl%20transferase%2073B2%3B%20Abscisate%20beta-glucosyltransferase%3B%20Anthocyanidin%203-O-glucosyltransferase%204%20(Fragment)%3B%20Anthocyanidin%205%2C3-O-glucosyltransferase%3B%20Hydroquinone%20glucosyltransferase%3BUDP-glucoronosyl/UDP-glucosyl%20transferase%20family%20protein
Cs8g12680.1:21-1123	on_1_week	def_1_week	OK	8.63299	1.5126	-2.51283	5.70739	4.08019	4.49983e-05	0.00120174	yes	ID=Cs8g12680.1	Info=Putative%20uncharacterized%20protein%20Sb04g026480%3BMyb-related%20protein%20Myb4%3B%20Transcription%20repressor%20MYB5%3B%20Transcription%20factor%20MYB3%3B%20Myb-related%20protein%20P%3B%20Protein%20ODORANT1%3B%20Anthocyanin%20regulatory%20C1%20protein%3B%20Transcription%20factor%20WER%3B%20Transcription%20factor%20GAMYB%3B%20Trichome%20differentiation%20protein%20GL1%3B%20Myb-related%20pr…	Cit.5733.1.S1_at
Cs1g05840.1:5-1561	on_1_week	def_1_week	OK	68.04	11.93	-2.51179	5.70327	8.91114	0	0	yes	ID=Cs1g05840.1	Info=3'-N-debenzoyl-2'-deoxytaxol%20N-benzoyltransferase%2C%20putative%3BSalutaridinol%207-O-acetyltransferase%3B%20Vinorine%20synthase%3B%20BAHD%20acyltransferase%20At5g47980%3B%20Deacetylvindoline%20O-acetyltransferase%3B%20Benzyl%20alcohol%20O-benzoyltransferase	Cit.27992.1.S1_s_at
Cs1g25680.1:0-1240	on_1_week	def_1_week	OK	26.7138	4.69004	-2.50991	5.69585	6.46638	1.00381e-10	1.04304e-08	yes	ID=Cs1g25680.1	Info=Putative%20two-component%20hybrid%20sensor%20and%20regulator%3BHistidine%20kinase%201%3B%20Two-component%20system%20protein%20B%3B%20Hybrid%20signal%20transduction%20histidine%20kinase%20J%3B%20Sensor%20protein%20gacS%3B%20Osmosensing%20histidine%20protein%20kinase%20SLN1%3B%20Hybrid%20signal%20transduction%20protein%20dokA%3B%20Peroxide%20stress-activated%20histidine%20kinase%20mak1%3B%20Hy…	Cit.17149.1.S1_s_at
Cs5g34200.1:0-981	on_1_week	def_1_week	OK	4.68563	0.828712	-2.4993	5.65411	2.9469	0.00320979	0.040499	yes	ID=Cs5g34200.1	Info=Peroxidase%2010%3B%20Peroxidase%20N%3B%20Cationic%20peroxidase%201%3B%20Lignin-forming%20anionic%20peroxidase%3B%20Peroxidase%20C1C%20(Fragment)%3BPutative%20uncharacterized%20protein%20Sb01g041760
Cs5g28220.1:101-626	on_1_week	def_1_week	OK	11.7535	2.14905	-2.45132	5.46916	3.01347	0.00258276	0.0342659	yes	ID=Cs5g28220.1	Info=Predicted%20protein	Cit.19012.1.S1_x_at
Cs7g31830.1:2-1851	on_1_week	def_1_week	OK	2.36588	0.437545	-2.43487	5.40716	3.04399	0.00233464	0.0316881	yes	ID=Cs7g31830.1	Info=Putative%20DNA-binding%20protein%20ESCAROLA%3BPutative%20uncharacterized%20protein%20Sb01g039840
Cs2g22800.1:50-915	on_1_week	def_1_week	OK	37.4858	7.09082	-2.40232	5.28653	6.07117	1.26978e-09	1.10569e-07	yes	ID=Cs2g22800.1	Info=Putative%20uncharacterized%20protein	Cit.1838.1.S1_s_at	Cit.25688.1.S1_at
Cs3g27780.1:9-1523	on_1_week	def_1_week	OK	8.30075	1.58127	-2.39215	5.24939	4.55225	5.30757e-06	0.000194166	yes	ID=Cs3g27780.1	Info=Putative%20uncharacterized%20protein%20Sb04g009050%3BPutative%20DNA-binding%20protein%20ESCAROLA
Cs6g15450.1:0-2024	on_1_week	def_1_week	OK	30.9408	5.89887	-2.391	5.24521	7.47356	7.81597e-14	1.34228e-11	yes	ID=Cs6g15450.1	Info=Putative%20uncharacterized%20protein%20Sb04g021510%3BPAN%20domain-containing%20protein%20At5g03700	Cit.30271.1.S1_at	Cit.7802.1.S1_at
Cs1g24225.1:0-773	on_1_week	def_1_week	OK	219.102	41.8529	-2.3882	5.23504	9.22755	0	0	yes	ID=Cs1g24225.1	Info=Putative%20uncharacterized%20protein%20Sb03g028960	Cit.21579.1.S1_s_at	Cit.21579.1.S1_at	Cit.31025.1.S1_at
Cs3g20810.1:2-1408	on_1_week	def_1_week	OK	29.2276	5.59748	-2.38448	5.22156	6.75184	1.45979e-11	1.71907e-09	yes	ID=Cs3g20810.1	Info=Alcohol%20dehydrogenase%3B%20Alcohol%20dehydrogenase%20class-P%3B%20Alcohol%20dehydrogenase%201%20(Fragment)%3B%20Alcohol%20dehydrogenase-like%206%3B%20Alcohol%20dehydrogenase%20class-3%20chain%20L%3B%20Alcohol%20dehydrogenase%20class-3%20chain%20H%3B%20Alcohol%20dehydrogenase%20E%20chain%3B%20Alcohol%20dehydrogenase%20S%20chain%3BADH-like%20UDP-glucose%20dehydrogenase
Cs2g22790.1:16-795	on_1_week	def_1_week	OK	37.7259	7.35601	-2.35856	5.12858	5.74284	9.31029e-09	6.50406e-07	yes	ID=Cs2g22790.1	Info=Putative%20uncharacterized%20protein
Cs1g08030.1:0-1058	on_1_week	def_1_week	OK	121.906	23.9728	-2.3463	5.08518	8.46689	0	0	yes	ID=Cs1g08030.1	Info=Homeobox-leucine%20zipper%20protein%20ATHB-52%3B%20Putative%20homeobox-leucine%20zipper%20protein%20ATHB-51%3BHomeodomain-leucine%20zipper%20transcription%20factor%20TaHDZipI-1	Cit.16076.1.S1_at
Cs6g18700.1:26-1411	on_1_week	def_1_week	OK	70.3019	14.1187	-2.31596	4.97936	8.22154	2.22045e-16	4.99197e-14	yes	ID=Cs6g18700.1	Info=LOB%20domain-containing%20protein%2041%3BPutative%20uncharacterized%20protein%20Sb01g032580	Cit.12618.1.S1_at	Cit.12618.1.S1_s_at
Cs5g13070.1:0-912	on_1_week	def_1_week	OK	25.0576	5.05582	-2.30923	4.95618	5.19142	2.087e-07	1.10754e-05	yes	ID=Cs5g13070.1	Info=Receptor-like%20serine/threonine-protein%20kinase%20At1g78530%3B%20LRR%20receptor-like%20serine/threonine-protein%20kinase%20FEI%201%3B%20Leucine-rich%20repeat%20receptor%20protein%20kinase%20EXS%3B%20Serine/threonine-protein%20kinase%20BRI1-like%201%3B%20Receptor-like%20protein%20kinase%20BRI1-like%203%3B%20Systemin%20receptor%20SR160%3B%20Brassinosteroid%20LRR%20receptor%20kinase%3B%20LRR%…
Cs8g18020.1:51-757	on_1_week	def_1_week	OK	138.092	27.9986	-2.3022	4.93209	7.81448	5.55112e-15	1.10709e-12	yes	ID=Cs8g18020.1	Info=17.6%20kDa%20class%20I%20heat%20shock%20protein%203%3B%2018.1%20kDa%20class%20I%20heat%20shock%20protein%3B%2017.4%20kDa%20class%20I%20heat%20shock%20protein%3B%2018.5%20kDa%20class%20I%20heat%20shock%20protein%3B%2017.8%20kDa%20class%20I%20heat%20shock%20protein%3B%2017.5%20kDa%20class%20I%20heat%20shock%20protein%3B%2018.2%20kDa%20class%20I%20heat%20shock%20protein%3B%2017.3%20kDa%20class%…	Cit.8447.1.S1_at
Cs5g25790.1:8-917	on_1_week	def_1_week	OK	22.4007	4.57491	-2.29173	4.89643	5.04969	4.4253e-07	2.09651e-05	yes	ID=Cs5g25790.1	Info=Germin-like%20protein%20subfamily%201%20member%2018%3BGermin-like%20protein%20subfamily%201%20member%2017%3B%20Putative%20germin-like%20protein%20subfamily%201%20member%209%3B%20Putative%20germin-like%20protein%202-3%3B%20Germin-like%20protein%208-7%3B%20Probable%20germin-like%20protein%20subfamily%202%20member%205%3B%20Nectarin-1%3B%20Oxalate%20oxidase%201	Cit.8648.1.S1_at
Cs4g17490.1:135-857	on_1_week	def_1_week	OK	31.7076	6.48937	-2.28868	4.88609	5.17021	2.33825e-07	1.20973e-05	yes	ID=Cs4g17490.1	Info=Early%20nodulin-93%3BPutative%20uncharacterized%20protein%20Sb10g002820	Cit.9998.1.S1_s_at
Cs2g30340.1:8-1486	on_1_week	def_1_week	OK	30.634	6.33226	-2.27434	4.83776	6.72267	1.78422e-11	2.06185e-09	yes	ID=Cs2g30340.1	Info=Putative%20uncharacterized%20protein%20(Fragment)	Cit.16235.1.S1_at
orange1.1t00554.1:51-959	on_1_week	def_1_week	OK	19.7704	4.08865	-2.27364	4.83542	4.87518	1.0871e-06	4.68364e-05	yes	ID=orange1.1t00554.1	Info=Putative%20uncharacterized%20protein
Cs5g22080.1:90-1006	on_1_week	def_1_week	OK	22.6547	4.7094	-2.26619	4.81051	5.05379	4.33118e-07	2.05981e-05	yes			Cit.24701.1.S1_s_at
Cs2g10090.1:5-1477	on_1_week	def_1_week	OK	3.95351	0.822305	-2.26539	4.80784	3.28686	0.00101312	0.0164832	yes	ID=Cs2g10090.1	Info=Putative%20orcinol%20O-methyltransferase%20(Fragment)%3BIsoflavone-7-O-methyltransferase%209%3B%206a-hydroxymaackiain%20methyltransferase%201%3B%20Isoflavone%207-O-methyltransferase%3B%208-hydroxyquercetin%208-O-methyltransferase%3B%20Chavicol%20O-methyltransferase%3B%20Eugenol%20O-methyltransferase%3B%20Tabersonine%2016-O-methyltransferase%3B%20Myricetin%20O-methyltransferase%3B%20(RS)-norc…	Cit.10528.1.S1_at	Cit.10530.1.S1_at	Cit.10529.1.S1_s_at
Cs6g12920.1:0-1451	on_1_week	def_1_week	OK	88.7143	18.568	-2.25635	4.77781	8.17017	2.22045e-16	4.99197e-14	yes	ID=Cs6g12920.1	Info=F-box/kelch-repeat%20protein%20At2g44130%3B%20Kelch%20repeat%20and%20BTB%20domain-containing%20protein%20F47D12.7%3B%20Ectoderm-neural%20cortex%20protein%202%3B%20Kelch-like%20protein%202%3B%20Ring%20canal%20kelch%20homolog%3B%20Ring%20canal%20kelch%20protein%3BKelch%20repeat-containing%20F-box%20family%20protein	Cit.25199.1.S1_at
Cs3g17780.1:0-1256	on_1_week	def_1_week	OK	6.10018	1.28237	-2.25004	4.75696	3.57783	0.000346459	0.0068216	yes	ID=Cs3g17780.1	Info=Transcription%20factor%20bHLH96%3B%20Transcription%20factor%20FAMA%3B%20Transcription%20factor%20MUTE%3B%20Transcription%20factor%20SPEECHLESS%3BHelix-loop-helix%20DNA-binding%20domain%20containing%20protein%2C%20expressed	Cit.7304.1.S1_at
Cs7g01050.1:0-718	on_1_week	def_1_week	OK	11.4878	2.43025	-2.24092	4.72698	3.49536	0.000473425	0.008883	yes	ID=Cs7g01050.1	Info=Non-specific%20lipid-transfer%20protein%208%3B%20Non-specific%20lipid-transfer%20protein%20(Fragment)%3BNon-specific%20lipid-transfer%20protein%20(Precursor)	Cit.11838.1.S1_at
Cs3g03360.1:0-153	on_1_week	def_1_week	OK	51683.9	10952.9	-2.2384	4.71873	9.69025	0	0	yes	ID=Cs3g03360.1	Info=Putative%20DNA%20binding%20protein
Cs1g08510.1:8-1157	on_1_week	def_1_week	OK	36.266	7.69263	-2.23707	4.71439	6.27751	3.44042e-10	3.22279e-08	yes	ID=Cs1g08510.1	Info=Putative%20uncharacterized%20protein%20Sb03g005300	Cit.12283.1.S1_s_at
Cs5g23210.1:0-1668	on_1_week	def_1_week	OK	31.1889	6.62359	-2.23535	4.70877	6.94463	3.79452e-12	4.99141e-10	yes	ID=Cs5g23210.1	Info=Chitin-inducible%20gibberellin-responsive%20protein%2C%20putative%3BProtein%20SHORT-ROOT%3B%20Scarecrow-like%20protein%2032%3B%20Chitin-inducible%20gibberellin-responsive%20protein%202	Cit.38782.1.S1_at
Cs1g19150.1:0-1669	on_1_week	def_1_week	OK	6.60615	1.41917	-2.21876	4.65493	4.17212	3.01776e-05	0.000857808	yes	ID=Cs1g19150.1	Info=Transcription%20factor%20bHLH87%3B%20Transcription%20factor%20IND%3B%20Transcription%20factor%20LAX%20PANICLE%3BPutative%20basic%20helix-loop-helix%20protein%20BHLH11
Cs7g03770.1:21-1148	on_1_week	def_1_week	OK	108.653	23.7254	-2.19522	4.57959	7.82617	5.10703e-15	1.03522e-12	yes	ID=Cs7g03770.1	Info=Extracellular%20ribonuclease%20LE%3B%20Ribonuclease%201%3B%20Intracellular%20ribonuclease%20LX%3B%20Ribonuclease%20MC%3B%20Ribonuclease%20DdI%3B%20Ribonuclease-like%20storage%20protein%3B%20Ribonuclease%20Oy%3B%20Ribonuclease%20Phyb%3B%20Ribonuclease%20Rh%3B%20Ribonuclease%20Trv%3BPutative%20uncharacterized%20protein%20Sb07g021330	Cit.4047.1.S1_at
Cs5g28360.1:3-956	on_1_week	def_1_week	OK	14.8959	3.2925	-2.17766	4.52419	4.38367	1.16699e-05	0.000391053	yes	ID=Cs5g28360.1	Info=Putative%20uncharacterized%20protein%20Sb05g008052%20(Fragment)
Cs9g07580.1:0-2607	on_1_week	def_1_week	OK	51.7247	11.4601	-2.17424	4.51348	8.5142	0	0	yes	ID=Cs9g07580.1	Info=Sulfate%20transporter%203.1%3B%20Probable%20sulfate%20transporter%203.3%3B%20High%20affinity%20sulfate%20transporter%202%3B%20Low%20affinity%20sulfate%20transporter%203%3B%20Sulfate%20transporter%204.1%2C%20chloroplastic%3B%20Early%20nodulin-70%3B%20Solute%20carrier%20family%2026%20member%206%3BSulfate/bicarbonate/oxalate%20exchanger%20and%20transporter%20sat-1
Cs1g07240.1:237-4488	on_1_week	def_1_week	OK	2.01207	0.449531	-2.16219	4.47594	3.89185	9.94819e-05	0.002352	yes	ID=Cs1g07240.1	Info=Late%20blight%20resistance%20protein%20R1-A%2C%20putative%3BDisease%20resistance%20protein%20At4g27190%3B%20Probable%20disease%20resistance%20protein%20At1g61180%3B%20Putative%20disease%20resistance%20protein%20At1g63350
Cs3g03620.1:41-1055	on_1_week	def_1_week	OK	4.89652	1.09662	-2.1587	4.46512	2.90776	0.00364029	0.0447285	yes	ID=Cs3g03620.1	Info=Indole-3-glycerol%20phosphate%20lyase%2C%20chloroplast%2C%20putative%2C%20expressed%3BIndole-3-glycerol%20phosphate%20lyase%2C%20chloroplastic%3B%20Tryptophan%20synthase%20alpha%20chain
orange1.1t03774.1:0-2942	on_1_week	def_1_week	OK	41.4683	9.29692	-2.15718	4.46042	8.22536	2.22045e-16	4.99197e-14	yes	ID=orange1.1t03774.1	Info=Linoleate%2013S-lipoxygenase%202-1%2C%20chloroplastic%3B%20Lipoxygenase%202%2C%20chloroplastic%3B%20Probable%20lipoxygenase%208%2C%20chloroplastic%3B%20Lipoxygenase%206%2C%20choloroplastic%3B%20Putative%20lipoxygenase%205%3B%20Probable%20lipoxygenase%206%3B%20Linoleate%209S-lipoxygenase%206%20(Fragment)%3B%20Probable%20linoleate%209S-lipoxygenase%204%3B%20Linoleate%209S-lipoxygenase%201%3B%2…	Cit.22219.1.S1_s_at
Cs5g02830.1:1-1634	on_1_week	def_1_week	OK	3.22945	0.725984	-2.15328	4.44838	3.09068	0.00199697	0.0279289	yes	ID=Cs5g02830.1	Info=Putative%20aluminum-activated%20malate%20transporter%3BAluminum-activated%20malate%20transporter%209%3B%20Putative%20aluminum-activated%20malate%20transporter%203
Cs5g18860.1:0-2139	on_1_week	def_1_week	OK	8.90403	2.00391	-2.15164	4.44333	5.08095	3.75543e-07	1.82818e-05	yes	ID=Cs5g18860.1	Info=Probable%20peptide/nitrate%20transporter%20At1g33440%3B%20Nitrate%20transporter%201.2%3B%20Peptide%20transporter%20PTR1%3B%20Probable%20nitrite%20transporter%20At1g68570%3B%20Putative%20peptide/nitrate%20transporter%20At3g25280%3B%20Probable%20peptide%20transporter%20At1g52190%3B%20Probable%20nitrate%20excretion%20transporter%203%3BTGF-beta%20receptor%2C%20type%20I/II%20extracellular%20regio…
Cs1g19400.1:3-1290	on_1_week	def_1_week	OK	13.1786	2.98044	-2.1446	4.4217	4.74925	2.04168e-06	8.19654e-05	yes	ID=Cs1g19400.1	Info=Myb-related%20protein%20330%3B%20Transcription%20repressor%20MYB4%3B%20Transcription%20factor%20MYB32%3B%20Protein%20ODORANT1%3B%20Myb-related%20protein%20P%3B%20Anthocyanin%20regulatory%20C1%20protein%3B%20Transcription%20factor%20WER%3B%20Transcription%20factor%20GAMYB%3B%20Trichome%20differentiation%20protein%20GL1%3B%20Myb-related%20protein%20B%3B%20Transforming%20protein%20Myb%3BTranspo…
orange1.1t03274.1:3-1681	on_1_week	def_1_week	OK	5.78459	1.30873	-2.14405	4.42001	3.92992	8.49751e-05	0.00207242	yes	ID=orange1.1t03274.1	Info=Putative%20uncharacterized%20protein%20Sb02g006960%3BZinc%20transporter%201%3B%20Fe(2+)%20transport%20protein%201%3B%20Probable%20zinc%20transporter%208%3B%20Zinc%20transporter%206%2C%20chloroplastic%3B%20Fe(2+)%20transport%20protein%203%2C%20chloroplastic%3B%20Zinc-regulated%20transporter%202%3B%20Protein%20zntC	Cit.13861.1.S1_at
Cs2g06990.1:0-1391	on_1_week	def_1_week	OK	7.5112	1.70514	-2.13915	4.40502	3.96249	7.4173e-05	0.0018343	yes	ID=Cs2g06990.1	Info=Equilibrative%20nucleoside%20transporter(ENT3)-like%20protein
Cs6g07210.1:0-646	on_1_week	def_1_week	OK	70.0329	15.9311	-2.13619	4.396	6.07897	1.20956e-09	1.06073e-07	yes	ID=Cs6g07210.1	Info=Protease%20inhibitor/seed%20storage/lipid%20transfer%20protein%20(LTP)%20family%20protein%20(Fragment)
Cs4g13870.1:0-1526	on_1_week	def_1_week	OK	12.4784	2.85262	-2.12908	4.37438	4.89797	9.68306e-07	4.26089e-05	yes	ID=Cs4g13870.1	Info=1-aminocyclopropane-1-carboxylate%20oxidase%201%3B%20Probable%201-aminocyclopropane-1-carboxylate%20oxidase%3B%20Naringenin%2C2-oxoglutarate%203-dioxygenase%3B%20Probable%202-oxoglutarate/Fe(II)-dependent%20dioxygenase%3B%20Flavanone%203-dioxygenase%3B%20Thebaine%206-O-demethylase%3B%20Flavone%20synthase%3B%20Naringenin%2C2-oxoglutarate%203-dioxygenase%20(Fragment)%3B%20Codeine%20O-demethyla…	Cit.1718.1.S1_s_at	Cit.23039.1.S1_x_at	Cit.23039.1.S1_at	Cit.23165.1.S1_x_at
orange1.1t02600.1:0-680	on_1_week	def_1_week	OK	33.0033	7.59869	-2.11879	4.3433	4.80891	1.51755e-06	6.2134e-05	yes	ID=orange1.1t02600.1	Info=Probable%20WRKY%20transcription%20factor%2075%3B%20WRKY%20transcription%20factor%201%3B%20Probable%20WRKY%20transcription%20factor%20protein%201%3BWRKY23-superfamily%20of%20TFs%20having%20WRKY%20and%20zinc%20finger%20domains	Cit.15244.1.S1_at
Cs2g07730.1:0-1602	on_1_week	def_1_week	OK	6.56779	1.51721	-2.11399	4.32887	4.02463	5.70649e-05	0.00147002	yes	ID=Cs2g07730.1	Info=Putative%20uncharacterized%20protein%20Sb01g043030%3BBeta-glucosidase%2047%3B%20Probable%20inactive%20beta-glucosidase%2014%3B%20Isoflavonoid%207-O-beta-apiosyl-glucoside%20beta-glycosidase%3B%20Putative%20beta-glucosidase%2041%3B%20Vicianin%20hydrolase%20(Fragment)%3B%20Furcatin%20hydrolase%3B%20Myrosinase%204
Cs1g06750.1:9-1821	on_1_week	def_1_week	OK	44.107	10.2676	-2.1029	4.29572	7.37752	1.61204e-13	2.62275e-11	yes	ID=Cs1g06750.1	Info=Putative%20uncharacterized%20protein%20Sb02g036620%3BNAC%20domain-containing%20protein%2018%3B%20Protein%20ATAF2%3B%20Putative%20NAC%20domain-containing%20protein%2094%3B%20Protein%20FEZ%3B%20Protein%20SOMBRERO%3B%20Protein%20CUP-SHAPED%20COTYLEDON%203	Cit.3440.1.S1_s_at
orange1.1t00596.1:0-1095	on_1_week	def_1_week	OK	10.9915	2.55891	-2.10278	4.29536	4.08587	4.39114e-05	0.00118036	yes	ID=orange1.1t00596.1	Info=Auxin-induced%20protein%205NG4%3BNodulin%20MtN21%20/EamA-like%20transporter%20family%20protein
Cs6g18360.1:0-1651	on_1_week	def_1_week	OK	38.9822	9.11115	-2.09711	4.27851	6.9564	3.49076e-12	4.70539e-10	yes	ID=Cs6g18360.1	Info=Putative%20glutamine%20amidotransferase%20Rv2859c%3B%20Putative%20glutamine%20amidotransferase-like%20protein%20yvdE%20homolog%20(Fragment)%3BClass%20I%20glutamine%20amidotransferase-like%20domain-containing%20protein	Cit.16492.1.S1_at
Cs2g10110.1:0-1835	on_1_week	def_1_week	OK	6.83914	1.60716	-2.0893	4.25542	4.23844	2.2508e-05	0.000667412	yes	ID=Cs2g10110.1	Info=Reticuline%20oxidase-like%20protein%3B%20Reticuline%20oxidase%3B%20Mitomycin%20radical%20oxidase%3B(S)-tetrahydroprotoberberine%20oxidase	Cit.16010.1.S1_at
Cs3g25620.1:13-1663	on_1_week	def_1_week	OK	15.9874	3.78276	-2.07942	4.22637	5.46389	4.65824e-08	2.79833e-06	yes	ID=Cs3g25620.1	Info=Probable%20salt%20tolerance-like%20protein%20At1g75540%3B%20Salt%20tolerance%20protein%3B%20Salt%20tolerance-like%20protein%3B%20Zinc%20finger%20protein%20CONSTANS-LIKE%203%3B%20Zinc%20finger%20protein%20CONSTANS%3B%20Zinc%20finger%20protein%20HD1%3B%20Putative%20zinc%20finger%20protein%20At1g68190%3B%20Putative%20zinc%20finger%20protein%20CONSTANS-LIKE%2011%3BPutative%20uncharacterized%20pr…	Cit.29890.1.S1_at	Cit.31151.1.S1_at
Cs7g06310.1:0-1836	on_1_week	def_1_week	OK	10.9863	2.60723	-2.07511	4.21377	5.00088	5.70695e-07	2.65287e-05	yes	ID=Cs7g06310.1	Info=CBL-interacting%20serine/threonine-protein%20kinase%205%3B%20CBL-interacting%20protein%20kinase%2016%3B%20Putative%20CBL-interacting%20protein%20kinase%2027%3BCBL-interacting%20serine/threonine-protein%20kinase%2C%20putative	Cit.14184.1.S1_at
Cs5g32900.1:0-655	on_1_week	def_1_week	OK	12.1576	2.91048	-2.06253	4.17718	3.25653	0.00112783	0.0177718	yes	ID=Cs5g32900.1	Info=Rapid%20alkalinization%20factor%20preproprotein%20(Precursor)
Cs5g33380.1:16-1369	on_1_week	def_1_week	OK	43.359	10.4468	-2.05327	4.15046	6.66745	2.6029e-11	2.82323e-09	yes	ID=Cs5g33380.1	Info=RING-H2%20finger%20protein%20ATL64%3B%20E3%20ubiquitin-protein%20ligase%20ATL42%3B%20Putative%20RING-H2%20finger%20protein%20ATL36%3BPutative%20uncharacterized%20protein%20Sb07g021910	Cit.13463.1.S1_at
Cs7g06080.1:1-1726	on_1_week	def_1_week	OK	34.3073	8.27455	-2.05176	4.14611	6.6234	3.51037e-11	3.77441e-09	yes	ID=Cs7g06080.1	Info=Putative%20uncharacterized%20protein%20Sb10g025475%20(Fragment)%3BHomogentisate%20phytyltransferase%201%2C%20chloroplastic%3B%20Probable%20homogentisate%20phytyltransferase%201%2C%20chloroplastic%3B%20Digeranylgeranylglyceryl%20phosphate%20synthase	Cit.30945.1.S1_at
Cs6g07400.1:9-2011	on_1_week	def_1_week	OK	7.55688	1.82277	-2.05166	4.14583	4.53219	5.83741e-06	0.000209824	yes	ID=Cs6g07400.1	Info=Laccase-7%3B%20Laccase-9%3B%20Laccase-8%3B%20Laccase-24%3B%20Laccase-12%3B%20Laccase-3%3B%20Laccase-25%3B%20Laccase-5%3B%20Laccase-14%3B%20Laccase-6%3B%20Laccase-23%3B%20Putative%20laccase-17%3B%20Laccase-13%3B%20Laccase-12/13%3B%20Laccase-4%3B%20Laccase-2%3B%20Laccase-11%3B%20Laccase-17%3B%20Laccase-10%3B%20Laccase-1%3B%20Laccase-15%3B%20Laccase-19%3B%20Laccase-22%3B%20Laccase-16%3B%20Lacca…	Cit.2409.1.S1_s_at
orange1.1t03149.1:0-1515	on_1_week	def_1_week	OK	10.6501	2.56902	-2.05157	4.14557	4.61051	4.01679e-06	0.000149152	yes	ID=orange1.1t03149.1	Info=UDP-glycosyltransferase%2092A1%3B%20UDP-glucosyl%20transferase%2073B2%3B%20Anthocyanin%203'-O-beta-glucosyltransferase%3B%20Anthocyanidin%203-O-glucosyltransferase%205%3B%20Flavanone%207-O-glucoside%202''-O-beta-L-rhamnosyltransferase%3BUDP-glycosyltransferase/%20transferase%2C%20transferring%20glycosyl%20groups
orange1.1t02588.1:0-615	on_1_week	def_1_week	OK	222.146	54.2884	-2.03279	4.09195	7.6977	1.37668e-14	2.61886e-12	yes	ID=orange1.1t02588.1	Info=Transcription%20factor%20CAULIFLOWER%3B%20Floral%20homeotic%20protein%20APETALA%201%3B%20MADS-box%20transcription%20factor%2014%3B%20Agamous-like%20MADS-box%20protein%20AGL3%3B%20Agamous-like%20MADS-box%20protein%20AGL8%20homolog%3B%20MADS-box%20protein%20GGM13%3B%20Floral%20homeotic%20protein%20AGAMOUS%3B%20Developmental%20protein%20SEPALLATA%203%3BPutative%20MADS-domain%20transcription%20f…
Cs5g21830.1:0-868	on_1_week	def_1_week	OK	32.6657	8.03321	-2.02373	4.06634	5.28531	1.25494e-07	6.9274e-06	yes	ID=Cs5g21830.1	Info=Phenylalkylamine%20Ca2+%20antagonist%20(Emopamil)%20binding%20protein%3BProbable%203-beta-hydroxysteroid-Delta(8)%2CDelta(7)-isomerase%3B%203-beta-hydroxysteroid-Delta(8)%2CDelta(7)-isomerase	Cit.17372.1.S1_at
Cs7g17370.1:0-454	on_1_week	def_1_week	OK	64.161	15.809	-2.02095	4.05851	4.74782	2.05625e-06	8.22832e-05	yes	ID=Cs7g17370.1	Info=Homogentisate%20geranylgeranyl%20transferase
Cs1g04820.1:9-1489	on_1_week	def_1_week	OK	12.956	3.21561	-2.01046	4.02911	4.82031	1.43332e-06	5.88804e-05	yes			Cit.14956.1.S1_s_at	Cit.14956.1.S1_at	Cit.22920.1.S1_at
Cs6g18060.1:0-1183	on_1_week	def_1_week	OK	19.7357	4.92252	-2.00334	4.00927	5.05904	4.21376e-07	2.0195e-05	yes	ID=Cs6g18060.1	Info=Putative%20S-adenosyl-L-methionine:salicylic%20acid%20carboxyl%20methyltransferase%3B%2041514-39166%3BProbable%20S-adenosylmethionine-dependent%20methyltransferase%20At5g37990%3B%20Indole-3-acetate%20O-methyltransferase%201%3B%20Probable%20caffeine%20synthase%202%3B%20Caffeine%20synthase%201%3B%20Salicylate%20O-methyltransferase%3B%207-methylxanthosine%20synthase%201%3B%203%2C7-dimethylxanth…	Cit.30344.1.S1_at
Cs5g02430.1:0-886	on_1_week	def_1_week	OK	2895.83	724.771	-1.99838	3.99551	7.08524	1.388e-12	1.99565e-10	yes			Cit.10228.1.S1_s_at
Cs9g14360.1:8-1027	on_1_week	def_1_week	OK	83.2213	20.961	-1.98924	3.97028	6.95599	3.50098e-12	4.70539e-10	yes	ID=Cs9g14360.1	Info=Invertase/pectin%20methylesterase%20inhibitor%20family%20protein%20/%20DC%201.2-like%20protein%3B21%20kDa%20protein%3B%20Pectinesterase%202%3B%20Pectinesterase/pectinesterase%20inhibitor%203	Cit.24929.1.S1_x_at
Cs7g16900.1:19-818	on_1_week	def_1_week	OK	9.61742	2.4229	-1.98892	3.9694	3.22135	0.00127586	0.0194766	yes	ID=Cs7g16900.1	Info=Singapore%20isolate%20B%20(sub-type%207)%20whole%20genome%20shotgun%20sequence%20assembly%2C%20scaffold_10%3BdCTP%20pyrophosphatase%201	Cit.15185.1.S1_at	Cit.21705.1.S1_s_at
Cs7g30500.1:142-1352	on_1_week	def_1_week	OK	8.95751	2.25877	-1.98756	3.96566	3.86149	0.000112696	0.00263917	yes	ID=Cs7g30500.1	Info=Putative%20uncharacterized%20protein%20Sb01g038150%3BAbscisic%20acid%20receptor%20PYL4	Cit.14449.1.S1_at
Cs5g26860.1:3-2180	on_1_week	def_1_week	OK	3.15649	0.798063	-1.98375	3.9552	3.32743	0.000876503	0.0146459	yes	ID=Cs5g26860.1	Info=Glycoside%20hydrolase%2C%20family%203%2C%20N-terminal%3B%20Glycoside%20hydrolase%2C%20family%203%2C%20C-terminal%3BLysosomal%20beta%20glucosidase%3B%20Beta-glucosidase%20C	Cit.30208.1.S1_at
Cs2g18290.1:0-1431	on_1_week	def_1_week	OK	20.3162	5.1577	-1.97783	3.939	5.4304	5.6227e-08	3.3107e-06	yes	ID=Cs2g18290.1	Info=UDP-glycosyltransferase%2074E2%3B%20Indole-3-acetate%20beta-glucosyltransferase%3B%20Cinnamate%20beta-D-glucosyltransferase%3B%20Limonoid%20UDP-glucosyltransferase%3B%20Cyanohydrin%20beta-glucosyltransferase%3BUDP-glucoronosyl/UDP-glucosyl%20transferase%20family%20protein
Cs4g01940.1:61-661	on_1_week	def_1_week	OK	28.5244	7.29441	-1.96733	3.91044	4.18403	2.86384e-05	0.000817815	yes
Cs2g26680.1:0-1655	on_1_week	def_1_week	OK	5.49642	1.4173	-1.95535	3.8781	3.61924	0.000295471	0.005931	yes	ID=Cs2g26680.1	Info=Serine%20carboxypeptidase%20II-3%3B%20Serine%20carboxypeptidase-like%2040%3B%20Putative%20serine%20carboxypeptidase-like%2023%3B%20Serine%20carboxypeptidase%20II-2%20(Fragment)%3B%20P-(S)-hydroxymandelonitrile%20lyase%3B%20Virulence-related%20protein%20Nf314%3B%20Lysosomal%20protective%20protein%3B%20Uncharacterized%20serine%20carboxypeptidase%20K10B2.2%3B%20Pheromone-processing%20carboxypep…
Cs2g22770.1:1-795	on_1_week	def_1_week	OK	15.6962	4.06711	-1.94834	3.8593	3.81889	0.000134051	0.00304136	yes	ID=Cs2g22770.1	Info=Putative%20uncharacterized%20protein%20Sb06g029890	Cit.29721.1.S1_at	Cit.5237.1.S1_s_at
Cs6g14020.1:0-826	on_1_week	def_1_week	OK	218.03	56.5578	-1.94673	3.855	7.97323	1.55431e-15	3.37177e-13	yes	ID=Cs6g14020.1	Info=Short%20chain%20alcohol%20dehydrogenase%2C%20putative%20(Fragment)%3BMomilactone%20A%20synthase%3B%20Xanthoxin%20dehydrogenase%3B%20Sex%20determination%20protein%20tasselseed-2%3B%20Bacilysin%20biosynthesis%20oxidoreductase%20BacC%3B%203-alpha-(or%2020-beta)-hydroxysteroid%20dehydrogenase%3B%20Uncharacterized%20oxidoreductase%20yxbG%3B%20Uncharacterized%20oxidoreductase%20ygcW%3B%20Uncharact…
Cs4g01480.1:144-2085	on_1_week	def_1_week	OK	8.26058	2.14679	-1.94406	3.84787	3.4885	0.000485743	0.00908073	yes	ID=Cs4g01480.1	Info=Putative%20uncharacterized%20protein%20Sb03g006590%3BAP2/ERF%20and%20B3%20domain-containing%20transcription%20factor%20At1g51120%3B%20AP2/ERF%20and%20B3%20domain-containing%20transcription%20repressor%20TEM1%3B%20AP2/ERF%20and%20B3%20domain-containing%20protein%20Os01g0693400%3B%20Putative%20AP2/ERF%20and%20B3%20domain-containing%20protein%20Os01g0140700%3B%20B3%20domain-containing%20protein…	Cit.6653.1.S1_at
Cs1g13910.1:821-2479	on_1_week	def_1_week	OK	25.7566	6.69857	-1.94301	3.84507	5.91083	3.4039e-09	2.58216e-07	yes	ID=Cs1g13910.1	Info=Cold-induced%20wall%20associated%20kinase%20(Fragment)%3BWall-associated%20receptor%20kinase-like%202%3B%20Putative%20wall-associated%20receptor%20kinase-like%2011%3B%20Wall-associated%20receptor%20kinase%205%3B%20Proline-rich%20receptor-like%20protein%20kinase%20PERK3%3B%20Cysteine-rich%20receptor-like%20protein%20kinase%2042%3B%20Probable%20receptor-like%20protein%20kinase%20At4g39110%3B%2…	Cit.24282.1.S1_at
Cs2g06640.1:0-525	on_1_week	def_1_week	OK	90.5732	23.6651	-1.93632	3.82728	5.46374	4.662e-08	2.79833e-06	yes			Cit.17399.1.S1_at
Cs1g24860.1:95-1443	on_1_week	def_1_week	OK	15.534	4.06637	-1.93362	3.82013	4.8319	1.35237e-06	5.63033e-05	yes	ID=Cs1g24860.1	Info=MADS%20box%20transcription%20factor%20TM6%20(Fragment)%3BFloral%20homeotic%20protein%20DEFICIENS%3B%20Floral%20homeotic%20protein%20PMADS%201%3B%20Floral%20homeotic%20protein%20APETALA%203%3B%20MADS-box%20transcription%20factor%2016%3B%20MADS-box%20protein%20CMB2%3B%20Floral%20homeotic%20protein%20GLOBOSA%3B%20Floral%20homeotic%20protein%20FBP1%3B%20Floral%20homeotic%20protein%20PISTILLATA%3…	Cit.15253.1.S1_at	Cit.15253.1.S1_s_at
Cs3g25210.1:0-1353	on_1_week	def_1_week	OK	5.12345	1.34572	-1.92873	3.8072	3.1912	0.00141682	0.0211837	yes	ID=Cs3g25210.1	Info=Hydroxycinnamoyl%20CoA%20shikimate/quinate%20hydroxycinnamoyltransferase-like%20protein%20(Fragment)%3BOmega-hydroxypalmitate%20O-feruloyl%20transferase%3B%20Benzyl%20alcohol%20O-benzoyltransferase%3B%2013-hydroxylupanine%20O-tigloyltransferase%3B%20(Z)-3-hexen-1-ol%20acetyltransferase%3B%203'-N-debenzoyl-2'-deoxytaxol%20N-benzoyltransferase%3B%20Anthranilate%20N-benzoyltransferase%20protein…
Cs9g08990.1:14-1041	on_1_week	def_1_week	OK	13.0821	3.45046	-1.92274	3.79142	4.01975	5.82597e-05	0.00149147	yes	ID=Cs9g08990.1	Info=1-aminocyclopropane-1-carboxylate%20oxidase%20homolog%203%3B%20Deacetoxyvindoline%204-hydroxylase%3B%20Probable%202-oxoacid%20dependent%20dioxygenase%3B%20Leucoanthocyanidin%20dioxygenase%3B%20Flavanone%203-dioxygenase%3B%20Flavone%20synthase%3B%20Naringenin%2C2-oxoglutarate%203-dioxygenase%3B%201-aminocyclopropane-1-carboxylate%20oxidase%3B2-oxoglutarate%20(2OG)%20and%20Fe(II)-dependent%20o…
Cs9g10430.1:0-684	on_1_week	def_1_week	OK	85.9915	22.8003	-1.91514	3.7715	6.01322	1.81877e-09	1.50933e-07	yes	ID=Cs9g10430.1	Info=Probable%20glutathione%20S-transferase%3B%20Glutathione%20transferase%20GST%2023%3B%20Glutathione%20S-transferase%20U8%3B%20Probable%20glutathione%20S-transferase%20parA%3B%20Probable%20glutathione%20S-transferase%20parC%3B%20Probable%20maleylacetoacetate%20isomerase%3BPutative%20tau%20class%20glutathione%20transferase%20GSTU23
Cs2g22260.1:734-2822	on_1_week	def_1_week	OK	6.71978	1.78766	-1.91034	3.75898	4.23081	2.32856e-05	0.000688819	yes	ID=Cs2g22260.1	Info=Indole-3-acetic%20acid-amido%20synthetase%20GH3.6%3B%20Probable%20indole-3-acetic%20acid-amido%20synthetase%20GH3.1%3B%20Putative%20indole-3-acetic%20acid-amido%20synthetase%20GH3.9%3B%204-substituted%20benzoates-glutamate%20ligase%20GH3.12%3B%20Jasmonic%20acid-amido%20synthetase%20JAR1%3BIndole-3-acetic%20acid-amido%20synthetase%20GH3.3%2C%20putative	Cit.27325.1.S1_at
Cs4g02600.1:0-1182	on_1_week	def_1_week	OK	45.788	12.1999	-1.9081	3.75314	6.16812	6.91069e-10	6.28314e-08	yes	ID=Cs4g02600.1	Info=Putative%20uncharacterized%20protein%20Sb06g021500
Cs9g14320.1:75-1208	on_1_week	def_1_week	OK	471.326	125.619	-1.90767	3.75203	8.19276	2.22045e-16	4.99197e-14	yes	ID=Cs9g14320.1	Info=21%20kDa%20protein%3B%20Pectinesterase%201%3B%20Probable%20pectinesterase/pectinesterase%20inhibitor%2034%3BInvertase/pectin%20methylesterase%20inhibitor%20family%20protein%20/%20DC%201.2-like%20protein	Cit.35196.1.S1_s_at	Cit.8564.1.S1_at
Cs7g29730.1:0-1331	on_1_week	def_1_week	OK	110.328	29.5391	-1.9011	3.73498	7.56946	3.75255e-14	6.82358e-12	yes	ID=Cs7g29730.1	Info=Sorghum%20bicolor%20protein%20targeted%20either%20to%20mitochondria%20or%20chloroplast%20proteins%20T50848	Cit.10425.1.S1_s_at
Cs7g30060.1:23-2312	on_1_week	def_1_week	OK	25.661	6.87396	-1.90036	3.73306	6.40713	1.48286e-10	1.49532e-08	yes	ID=Cs7g30060.1	Info=Adenine/guanine%20permease%20AZG1%3B%20Putative%20xanthine/uracil%20permease%20C887.17%3B%20Putative%20permease%20MJ0326%3B%20Guanine/hypoxanthine%20permease%20pbuO%3B%20Probable%20adenine%20permease%20PurP%3B%20Putative%20permease%20yicO%3B%20Guanine/hypoxanthine%20permease%20pbuG%3B%20Putative%20permease%20ygfQ%3BSulfate/bicarbonate/oxalate%20exchanger%20and%20transporter%20sat-1%20(Fragme…	Cit.16828.1.S1_at
Cs2g06200.1:0-1524	on_1_week	def_1_week	OK	88.7071	24.0796	-1.88124	3.68392	7.55665	4.13003e-14	7.2954e-12	yes	ID=Cs2g06200.1	Info=Allantoinase%3B%20Probable%20allantoinase%201%3B%20Allantoinase%2C%20mitochondrial%3BDihydroorotase%20and%20related%20cyclic%20amidoHydrolase
Cs3g10920.1:58-1101	on_1_week	def_1_week	OK	15.8057	4.3004	-1.8779	3.6754	4.28989	1.78765e-05	0.000558188	yes	ID=Cs3g10920.1	Info=Indole-3-acetic%20acid%20inducible%203%20(Fragment)%3BAuxin-induced%20protein%2022D%3B%20Auxin-responsive%20protein%20IAA4	Cit.13973.1.S1_at
Cs7g13930.1:118-2329	on_1_week	def_1_week	OK	2.53161	0.704086	-1.84623	3.59559	2.96196	0.00305688	0.0390415	yes	ID=Cs7g13930.1	Info=Cytochrome%20P450%2C%20family%2086%2C%20subfamily%20A%2C%20polypeptide%207%3BCytochrome%20P450%2086B1%3B%20Cytochrome%20P450%20(Fragment)	Cit.7191.1.S1_at
Cs1g25530.1:1-1743	on_1_week	def_1_week	OK	3.42657	0.960902	-1.83431	3.56601	2.96344	0.0030422	0.0389005	yes	ID=Cs1g25530.1	Info=Pathogenesis-related%20thaumatin%20family%20protein%3BThaumatin-like%20protein%201a%3B%20Thaumatin-like%20protein%201b%20(Fragment)%3B%20Pathogenesis-related%20protein%205%3B%20Glucan%20endo-1%2C3-beta-glucosidase%3B%20Osmotin-like%20protein%3B%20Protein%20P21%3B%20Zeamatin%3B%20Osmotin%3B%20Alpha-amylase/trypsin%20inhibitor%3B%20Osmotin-like%20protein%20TPM-1%20(Fragment)%3B%20Pathogenesis-…	Cit.20040.1.S1_at
Cs2g09030.1:18-2446	on_1_week	def_1_week	OK	2.29632	0.64794	-1.82539	3.54403	2.9578	0.00309848	0.0394163	yes	ID=Cs2g09030.1	Info=Leucine%20Rich%20Repeat%20family%20protein%2C%20expressed%3BF-box/LRR-repeat%20protein%203%3B%20Uncharacterized%20F-box/LRR-repeat%20protein%20C02F5.7%3B%20EIN3-binding%20F-box%20protein%201%3B%20F-box%20protein%20SKP2A
Cs9g04890.1:1-897	on_1_week	def_1_week	OK	101.919	28.8067	-1.82295	3.53804	6.67803	2.42177e-11	2.65002e-09	yes	ID=Cs9g04890.1	Info=CASP-like%20protein%20RCOM_0679870%3B%20CASP-like%20protein%20IN26%20(Fragment)%3B%20Casparian%20strip%20membrane%20protein%20Sb06g018970%3BNitrate%2C%20fromate%2C%20iron%20dehydrogenase	Cit.4474.1.S1_at	Cit.4474.1.S1_s_at	Cit.4473.1.S1_at
Cs9g05340.1:0-838	on_1_week	def_1_week	OK	11.6411	3.29072	-1.82275	3.53755	3.40534	0.000660817	0.0116562	yes	ID=Cs9g05340.1	Info=Putative%20uncharacterized%20protein%20OSJNBa0013M12.6	Cit.20176.1.S1_at
Cs4g08990.1:0-1776	on_1_week	def_1_week	OK	156.361	44.3502	-1.81787	3.5256	7.9309	2.22045e-15	4.65353e-13	yes	ID=Cs4g08990.1	Info=Serine%20acetyltransferase%203%2C%20mitochondrial%3B%20Serine%20acetyltransferase%201%2C%20chloroplastic%3B%20Serine%20acetyltransferase%205%3B%20Probable%20serine%20acetyltransferase%201%3B%20Putative%20serine%20acetyltransferase%3B%20Serine%20acetyltransferase%2C%20plasmid%3B%20Putative%20colanic%20acid%20biosynthesis%20acetyltransferase%20wcaB%3B%202%2C3%2C4%2C5-tetrahydropyridine-2%2C6-d…	Cit.5526.1.S1_s_at
Cs6g19470.1:0-2355	on_1_week	def_1_week	OK	18.2921	5.20101	-1.81436	3.51704	5.76516	8.15793e-09	5.79729e-07	yes	ID=Cs6g19470.1	Info=ATP-binding%20cassette%20transporter%2C%20subfamily%20G%2C%20member%203%2C%20group%20WBC%20protein%20PpABCG3%3BABC%20transporter%20G%20family%20member%2014%3B%20ATP-binding%20cassette%20sub-family%20G%20member%202%3B%20Protein%20white%3B%20Probable%20ATP-dependent%20permease	Cit.6534.1.S1_at
Cs2g10910.1:0-1234	on_1_week	def_1_week	OK	88.6696	25.527	-1.79642	3.47357	5.05493	4.30556e-07	2.05553e-05	yes	ID=Cs2g10910.1	Info=Protein%20PHLOEM%20PROTEIN%202-LIKE%20A9%3BSimilar%20to%20Arabidopsis%20thaliana%20hypothetical%20protein%20T16H5.200	Cit.12316.1.S1_s_at	Cit.12317.1.S1_at
Cs8g06750.1:1-1119	on_1_week	def_1_week	OK	34.9602	10.1463	-1.78476	3.44561	5.34316	9.13392e-08	5.15712e-06	yes	ID=Cs8g06750.1	Info=Dehydration-induced%20protein%20RD22-like%20protein%202%3BBURP%20domain-containing%20protein%2017%3B%20Dehydration-responsive%20protein%20RD22%3B%20Protein%20RAFTIN%201B%3B%20Polygalacturonase%20non-catalytic%20subunit%20AroGP2%3B%20Polygalacturonase-1%20non-catalytic%20subunit%20beta%3B%20Probable%20polygalacturonase%20non-catalytic%20subunit%20JP650%3B%20Embryonic%20abundant%20protein%20US…	Cit.14915.1.S1_at	Cit.21754.1.S1_at
Cs5g31570.1:107-1531	on_1_week	def_1_week	OK	40.7996	11.8484	-1.78386	3.44346	5.95792	2.55464e-09	2.01575e-07	yes
Cs9g02570.1:46-2904	on_1_week	def_1_week	OK	18.784	5.46023	-1.78247	3.44015	6.04301	1.51267e-09	1.2989e-07	yes	ID=Cs9g02570.1	Info=Alpha-L-arabinofuranosidase/beta-D-xylosidase%20isoenzyme%20ARA-I%3BBeta-D-xylosidase%201%3B%20Probable%20beta-D-xylosidase%202%3B%20Beta-xylosidase/alpha-L-arabinofuranosidase%202%3B%20Beta-xylosidase/alpha-L-arabinofuranosidase%201%20(Fragment)%3B%20Putative%20beta-D-xylosidase%20(Fragment)%3B%20Probable%20exo-1%2C4-beta-xylosidase%20xlnD%3B%20Probable%20exo-1%2C4-beta-xylosidase%20bxlB%3B…	Cit.28480.1.S1_s_at	Cit.28480.1.S1_x_at
Cs5g29650.1:1-1067	on_1_week	def_1_week	OK	13.0166	3.7934	-1.77879	3.43138	3.91907	8.88915e-05	0.00213426	yes	ID=Cs5g29650.1	Info=NAC%20domain-containing%20protein%2021/22%3B%20Protein%20CUP-SHAPED%20COTYLEDON%203%3B%20Protein%20BEARSKIN1%3B%20Protein%20SOMBRERO%3B%20Putative%20NAC%20domain-containing%20protein%2094%3B%20Protein%20FEZ%3BNAC-domain%20containing%20protein%2021/22%2C%20putative%2C%20expressed	Cit.39779.1.S1_at
Cs2g26900.1:83-2880	on_1_week	def_1_week	OK	52.3541	15.2764	-1.777	3.42713	7.37855	1.60094e-13	2.62275e-11	yes	ID=Cs2g26900.1	Info=Putative%20uncharacterized%20protein%20(Fragment)	Cit.7276.1.S1_at
Cs7g01030.1:67-2694	on_1_week	def_1_week	OK	2.4313	0.710947	-1.77391	3.4198	3.05893	0.0022213	0.0303903	yes
Cs8g15780.1:0-1219	on_1_week	def_1_week	OK	9.36921	2.74422	-1.77153	3.41416	3.67734	0.000235678	0.00493924	yes	ID=Cs8g15780.1	Info=Transcription%20factor%20RAX2%3B%20Myb-related%20protein%20306%3B%20Transcription%20repressor%20MYB6%3B%20Protein%20ODORANT1%3B%20Myb-related%20protein%20P%3B%20Anthocyanin%20regulatory%20C1%20protein%3B%20Trichome%20differentiation%20protein%20GL1%3B%20Transcription%20factor%20GAMYB%3B%20Transcription%20factor%20WER%3B%20Myb-related%20protein%20B%3BPutative%20uncharacterized%20protein%20Sb0…	Cit.36930.1.S1_at
Cs8g09090.1:135-1293	on_1_week	def_1_week	OK	139.336	40.9269	-1.76744	3.40449	7.17489	7.23643e-13	1.0912e-10	yes	ID=Cs8g09090.1	Info=Putative%20uncharacterized%20protein%20Sb01g025970	Cit.2228.1.S1_s_at
Cs3g25510.1:0-1621	on_1_week	def_1_week	OK	191.199	57.1308	-1.74273	3.34668	7.7918	6.66134e-15	1.30742e-12	yes	ID=Cs3g25510.1	Info=Auxin-induced%20protein%205NG4%3BNodulin%20MtN21%20/EamA-like%20transporter%20family%20protein	Cit.22278.1.S1_s_at	Cit.28591.1.S1_at
Cs6g04560.1:0-1267	on_1_week	def_1_week	OK	39.1127	11.7086	-1.74006	3.34049	5.66959	1.43138e-08	9.75336e-07	yes	ID=Cs6g04560.1	Info=Peroxidase%2021%3B%20Cationic%20peroxidase%201%3B%20Putative%20Peroxidase%2048%3B%20Peroxidase%20C1C%20(Fragment)%3BPutative%20uncharacterized%20protein%20Sb09g018150	Cit.3966.1.S1_s_at
Cs6g19680.1:7-1460	on_1_week	def_1_week	OK	9.8232	2.95764	-1.73174	3.32128	3.97471	7.04664e-05	0.00176024	yes	ID=Cs6g19680.1	Info=MADS-box%20transcription%20factor%20SEP-like%203%20(Fragment)%3BDevelopmental%20protein%20SEPALLATA%202%3B%20MADS-box%20protein%20CMB1%3B%20Agamous-like%20MADS-box%20protein%20AGL9%20homolog%3B%20MADS-box%20transcription%20factor%201%3B%20Agamous-like%20MADS-box%20protein%20AGL3%3B%20Floral%20homeotic%20protein%20APETALA%201%3B%20Transcription%20factor%20CAULIFLOWER%3B%20Floral%20homeotic%20…	Cit.25872.1.S1_at	Cit.3729.1.S1_at
Cs5g34260.1:104-1373	on_1_week	def_1_week	OK	11.1295	3.36634	-1.72514	3.30612	3.92081	8.82505e-05	0.00212299	yes	ID=Cs5g34260.1	Info=Gibberellin%20receptor%20GID1%2C%20putative%3BProbable%20carboxylesterase%2013%3B%20Gibberellin%20receptor%20GID1B%3B%20Carboxylesterase%201%3B%20Lipase%202%3B%20Arylacetamide%20deacetylase%3B%20Hormone-sensitive%20lipase%3B%20Arylacetamide%20deacetylase-like%202%3B%20AB%20hydrolase%20superfamily%20protein%20B1A11.02	Cit.25389.1.S1_at
Cs6g15570.1:28-920	on_1_week	def_1_week	OK	11.8061	3.58815	-1.71822	3.2903	3.37164	0.000747218	0.0127615	yes	ID=Cs6g15570.1	Info=Putative%20uncharacterized%20protein%20Sb08g002950	Cit.5516.1.S1_at
Cs8g19280.1:0-1791	on_1_week	def_1_week	OK	4.92636	1.49976	-1.71579	3.28476	3.36026	0.000778687	0.0131716	yes	ID=Cs8g19280.1	Info=UDP-glycosyltransferase%2076E11%3B%20Cyanohydrin%20beta-glucosyltransferase%3B%20Kaempferol%203-O-beta-D-galactosyltransferase%3BUDP-glucoronosyl/UDP-glucosyl%20transferase%20family%20protein
Cs2g06900.1:8-1838	on_1_week	def_1_week	OK	92.6576	28.3797	-1.70705	3.26493	7.23628	4.61187e-13	7.04021e-11	yes	ID=Cs2g06900.1	Info=Sugar%20carrier%20protein%20C%3B%20Sugar%20transport%20protein%201%3B%20Hexose%20carrier%20protein%20HEX6%3B%20Sugar%20carrier%20protein%20A%3B%20H(+)/hexose%20cotransporter%201%3B%20Putative%20metabolite%20transport%20protein%20ywtG%3B%20D-xylose-proton%20symporter%3B%20Probable%20glucose%20transporter%20rco-3%3B%20Probable%20inositol%20transporter%202%3B%20Inositol%20transporter%204%3B%20H…	Cit.29977.1.S1_at
Cs5g33540.1:45-1699	on_1_week	def_1_week	OK	100.364	30.7854	-1.70492	3.26011	7.15506	8.36442e-13	1.2461e-10	yes	ID=Cs5g33540.1	Info=Ethylene-responsive%20element%20binding%20protein%20(Fragment)%3BEthylene-responsive%20transcription%20factor%20RAP2-3%3B%20Pathogenesis-related%20genes%20transcriptional%20activator%20PTI5	Cit.11068.1.S1_at	Cit.30607.1.S1_s_at
Cs2g02810.1:89-3028	on_1_week	def_1_week	OK	28.6201	8.78974	-1.70314	3.25609	6.46039	1.04433e-10	1.06721e-08	yes	ID=Cs2g02810.1	Info=Aspartic%20proteinase%3B%20Phytepsin%3B%20Cyprosin%20(Fragment)%3B%20Procardosin-B%3B%20Procardosin-A%3B%20Cardosin-F%20(Fragments)%3B%20Lysosomal%20aspartic%20protease%3B%20Cathepsin%20D%3B%20Cardosin-G%20(Fragments)%3B%20Cardosin-H%20(Fragments)%3B%20Cathepsin%20E-A%3B%20Cathepsin%20E-B%3B%20Napsin-A%3B%20Pepsin%20II-1%3B%20Cathepsin%20D%20(Fragment)%3B%20Vacuolar%20protease%20A%3B%20Proba…	Cit.10827.1.S1_s_at	Cit.24456.1.S1_at
Cs5g02420.1:9-788	on_1_week	def_1_week	OK	1796.81	554.566	-1.696	3.24001	6.95979	3.40772e-12	4.68183e-10	yes			Cit.1843.1.S1_at
Cs5g28400.1:386-1248	on_1_week	def_1_week	OK	34.085	10.5405	-1.6932	3.23373	4.67229	2.97857e-06	0.000114379	yes	ID=Cs5g28400.1	Info=Hemoglobin-2%3B%20Non-symbiotic%20hemoglobin%201%3B%20Non-legume%20hemoglobin%3B%20Non-symbiotic%20hemoglobin%200%3B%20Hemoglobin%20A%3B%20Hemoglobin-1%3B%20Leghemoglobin%3B%20Leghemoglobin-2%3B%20Leghemoglobin-3%3B%20Leghemoglobin-1%3B%20Leghemoglobin%20A%3BNon-symbiotic%20hemoglobin%201%2C%20putative%2C%20expressed	Cit.24626.1.S1_x_at	Cit.8683.1.S1_s_at
Cs7g30970.1:0-1330	on_1_week	def_1_week	OK	24.5491	7.59176	-1.69316	3.23364	4.9933	5.93572e-07	2.74888e-05	yes	ID=Cs7g30970.1	Info=2-oxoglutarate%20(2OG)%20and%20Fe(II)-dependent%20oxygenase%20domain-containing%20protein	Cit.14586.1.S1_at
Cs5g34390.1:0-911	on_1_week	def_1_week	OK	453.983	140.631	-1.69072	3.22818	7.24556	4.30767e-13	6.65804e-11	yes	ID=Cs5g34390.1	Info=Putative%20uncharacterized%20protein%20OSJNBa0079B15.19
Cs2g11750.1:60-1461	on_1_week	def_1_week	OK	59.8094	18.5714	-1.68729	3.22051	6.27857	3.41702e-10	3.22279e-08	yes	ID=Cs2g11750.1	Info=Haloacid%20dehalogenase-like%20hydrolase%20domain-containing%20protein%203%3B%20Rhythmically%20expressed%20gene%202%20protein%3B%20Uncharacterized%20HAD-hydrolase%20MTH_209%3BHaloacid%20dehalogenase-like%20hydrolase%20domain-containing%20protein%203	Cit.3588.1.S1_s_at	Cit.6087.1.S1_at
Cs7g26900.1:8-1048	on_1_week	def_1_week	OK	23.6643	7.38045	-1.68093	3.20635	4.46023	8.18716e-06	0.000286782	yes	ID=Cs7g26900.1	Info=Putative%20basic%20helix-loop-helix%20protein%20BHLH5%3BTranscription%20factor%20BEE%203%3B%20Transcription%20factor%20bHLH75%3B%20Transcription%20factor%20BPE%3B%20Transcription%20factor%20SPATULA%3B%20Transcription%20factor%20ALC
Cs5g07852.1:0-639	on_1_week	def_1_week	OK	57.5481	18.0155	-1.67553	3.19437	4.83606	1.32439e-06	5.53246e-05	yes	ID=Cs5g07852.1	Info=Expansin-like%20B1%3B%20Expansin-B10%3B%20Expansin-B1%3B%20Expansin-B3%3B%20Expansin-B4%3B%20Pollen%20allergen%20Phl%20p%201%3B%20Expansin-B5%3B%20Expansin-B18%3B%20Major%20pollen%20allergen%20Hol%20l%201%3B%20Expansin-B8%3B%20Expansin-B11%3B%20Expansin-B6%3B%20Expansin-B2%3B%20Expansin-B15%3B%20Putative%20expansin-B2%3B%20Major%20pollen%20allergen%20Pha%20a%201%3B%20Expansin-B12%3B%20Expans…
Cs6g15150.1:1-1211	on_1_week	def_1_week	OK	17.2629	5.4274	-1.66934	3.18069	4.30812	1.64652e-05	0.000525897	yes	ID=Cs6g15150.1	Info=Putative%20uncharacterized%20protein%20Sb05g003430%3BF-box%20protein%20At3g44326%3B%20Probable%20F-box%20protein%20At1g60180
orange1.1t03286.1:0-480	on_1_week	def_1_week	OK	34.1921	10.7988	-1.66279	3.16628	3.5446	0.000393209	0.00765675	yes	ID=orange1.1t03286.1	Info=Probable%20cytochrome%20b5%20isoform%202%3B%20Cytochrome%20b5%3B%20Cytochrome%20b5%2C%20seed%20isoform%3B%20Cytochrome%20b5%20isoform%201%3B%20Cytochrome%20b5%20type%20B%3B%20Cytochrome%20b5%20(Fragment)%3B%20Probable%20cytochrome%20b5%201%3B%20Nitrate%20reductase%20[NADH]%3B%20Inducible%20nitrate%20reductase%20[NADH]%202%3B%20Nitrate%20reductase%20[NADH]%20(Fragment)%3B%20Nitrate%20reductas…	Cit.585.1.S1_s_at
Cs5g11310.1:0-3369	on_1_week	def_1_week	OK	5.63977	1.78816	-1.65716	3.15395	4.29556	1.74255e-05	0.00054826	yes	ID=Cs5g11310.1	Info=Leucine-rich%20repeat%20receptor-like%20protein%20kinase%20(Fragment)%3BProbable%20LRR%20receptor-like%20serine/threonine-protein%20kinase%20At1g74360%3B%20Receptor-like%20protein%20kinase%20BRI1-like%203%3B%20Serine/threonine-protein%20kinase%20BRI1-like%202%3B%20Systemin%20receptor%20SR160%3B%20Brassinosteroid%20LRR%20receptor%20kinase%3B%20Protein%20BRASSINOSTEROID%20INSENSITIVE%201%3B%20…
orange1.1t03628.1:0-1511	on_1_week	def_1_week	OK	20.3615	6.48135	-1.65148	3.14156	4.11905	3.80442e-05	0.00104305	yes	ID=orange1.1t03628.1	Info=Glutathione%20transferase%20GST%2023%3B%20Probable%20glutathione%20S-transferase%3B%20Glutathione%20S-transferase%20U8%3BPutative%20tau%20class%20glutathione%20transferase%20GSTU47
Cs6g20290.1:10-4024	on_1_week	def_1_week	OK	17.6915	5.6318	-1.65139	3.14136	6.08613	1.15673e-09	1.02899e-07	yes	ID=Cs6g20290.1	Info=ABC%20transporter%20B%20family%20member%2015%3B%20Putative%20multidrug%20resistance%20protein%3B%20Putative%20ABC%20transporter%20B%20family%20member%208%3B%20Multidrug%20resistance%20protein%201%3B%20Bile%20salt%20export%20pump%3B%20Multidrug%20resistance%20protein%20homolog%2065%3B%20ATP-binding%20cassette%20sub-family%20B%20member%205%3B%20Leptomycin%20B%20resistance%20protein%20pmd1%3BAT…
orange1.1t03812.1:0-843	on_1_week	def_1_week	OK	26.6173	8.47465	-1.65114	3.14082	4.2598	2.04609e-05	0.000620095	yes
Cs3g25400.1:0-1413	on_1_week	def_1_week	OK	7.20119	2.29862	-1.64747	3.13284	3.41147	0.000646145	0.0114464	yes	ID=Cs3g25400.1	Info=Chain%20B%2C%20Crystal%20Structure%20Of%20Artocarpin-Mannopentose%20Complex-like%3BMyrosinase-binding%20protein-like%20At3g16470%3B%20Agglutinin%3B%20Mannose/glucose-specific%20lectin%20(Fragment)%3B%20Agglutinin%20alpha%20chain%3B%20Nitrile-specifier%20protein%202
Cs7g26790.1:2-2456	on_1_week	def_1_week	OK	6.88176	2.22523	-1.62882	3.0926	4.0776	4.55031e-05	0.0012126	yes	ID=Cs7g26790.1	Info=Putative%20uncharacterized%20protein%20Sb03g007280
Cs5g30380.1:782-2073	on_1_week	def_1_week	OK	134.138	43.3931	-1.62818	3.09123	6.96751	3.22609e-12	4.48208e-10	yes	ID=Cs5g30380.1	Info=Indole-3-acetic%20acid%2014%20transcription%20factor%20like%3BAuxin-induced%20protein%20AUX28%3B%20Auxin-responsive%20protein%20IAA16	Cit.13997.1.S1_at
Cs1g19890.1:0-1529	on_1_week	def_1_week	OK	38.9209	12.6364	-1.62296	3.08006	5.65359	1.57134e-08	1.05596e-06	yes	ID=Cs1g19890.1	Info=Peroxidase%2017%3B%20Peroxidase%20N%3B%20Peroxidase%20C1C%20(Fragment)%3B%20Cationic%20peroxidase%201%3B%20Lignin-forming%20anionic%20peroxidase%3BPutative%20uncharacterized%20protein%20Sb02g027330	Cit.15540.1.S1_at
Cs1g03300.1:0-1357	on_1_week	def_1_week	OK	15.8222	5.16428	-1.61531	3.06377	4.26581	1.99174e-05	0.000608097	yes	ID=Cs1g03300.1	Info=Ethylene%20response%20element%20binding%20protein%201%20(Fragment)%3BEthylene-responsive%20transcription%20factor%2013%3B%20Pathogenesis-related%20genes%20transcriptional%20activator%20PTI5%3B%20Dehydration-responsive%20element-binding%20protein%203	Cit.29675.1.S1_s_at	Cit.4691.1.S1_at
Cs8g18360.1:0-1087	on_1_week	def_1_week	OK	485.492	158.711	-1.61305	3.05898	7.15102	8.61311e-13	1.26787e-10	yes	ID=Cs8g18360.1	Info=Cytosolic%20class%20I%20small%20heat%20shock%20protein%20type%201%20(Fragment)%3B17.4%20kDa%20class%20I%20heat%20shock%20protein%3B%2017.6%20kDa%20class%20I%20heat%20shock%20protein%203%3B%2018.1%20kDa%20class%20I%20heat%20shock%20protein%3B%2018.5%20kDa%20class%20I%20heat%20shock%20protein%3B%2017.8%20kDa%20class%20I%20heat%20shock%20protein%3B%2017.5%20kDa%20class%20I%20heat%20shock%20prot…	Cit.39721.1.S1_x_at	Cit.8444.1.S1_s_at
Cs7g17390.1:5-704	on_1_week	def_1_week	OK	13.1752	4.31267	-1.61117	3.05499	2.98	0.00288244	0.0373076	yes	ID=Cs7g17390.1	Info=Homogentisate%20phytyltransferase%201%2C%20chloroplastic%3B%20Probable%20homogentisate%20phytyltransferase%201%2C%20chloroplastic%3BHomogentisic%20acid%20geranylgeranyl%20transferase
orange1.1t00577.1:2-3424	on_1_week	def_1_week	OK	16.5894	5.43337	-1.61034	3.05324	5.49986	3.80091e-08	2.33822e-06	yes	ID=orange1.1t00577.1	Info=S-adenosyl-L-methionine:%20caffeic%20acid%203-0-methyltransferase%3BAnthranilate%20N-methyltransferase%3B%20Caffeic%20acid%203-O-methyltransferase%3B%20Quercetin%203-O-methyltransferase%201%3B%20(Iso)eugenol%20O-methyltransferase%3B%20Bergaptol%20O-methyltransferase%3B%20Caffeic%20acid%203-O-methyltransferase%20(Fragment)%3B%20Tricetin%203'%2C4'%2C5'-O-trimethyltransferase%3B%20Inositol%204-…	Cit.29026.1.S1_at	Cit.30658.1.S1_at
Cs4g04530.1:0-1611	on_1_week	def_1_week	OK	18.1429	5.95082	-1.60824	3.0488	4.58642	4.50903e-06	0.00016643	yes	ID=Cs4g04530.1	Info=Putative%20uncharacterized%20protein%20Sb03g038160%3BTrans-cinnamate%204-monooxygenase%3B%20Cytochrome%20P450%20750A1%3B%20Premnaspirodiene%20oxygenase%3B%20Isoflavone%202'-hydroxylase%3B%205-epiaristolochene%201%2C3-dihydroxylase%3B%20Germacrene%20A%20oxidase%3B%20Angelicin%20synthase%20(Fragment)	Cit.17520.1.S1_at
Cs3g17300.1:0-1057	on_1_week	def_1_week	OK	22.1542	7.28607	-1.60437	3.04063	4.28248	1.84823e-05	0.00056991	yes	ID=Cs3g17300.1	Info=Helix-loop-helix%20DNA-binding%20domain%20containing%20protein%2C%20expressed%3BTranscription%20factor%20bHLH30%3B%20Putative%20transcription%20factor%20bHLH107%3B%20Transcription%20factor%20FER-LIKE%20IRON%20DEFICIENCY-INDUCED%20TRANSCRIPTION%20FACTOR%3B%20Transcription%20factor%20SPATULA%3B%20Transcription%20factor%20ABA-INDUCIBLE%20bHLH-TYPE%3B%20Transcription%20factor%20ABORTED%20MICROSP…
Cs1g22570.1:0-1605	on_1_week	def_1_week	OK	51.8605	17.0805	-1.60229	3.03625	5.93166	2.99887e-09	2.30317e-07	yes	ID=Cs1g22570.1	Info=Lipase%3BPutative%20uncharacterized%20protein%20Sb04g034230
Cs7g30820.1:34-1595	on_1_week	def_1_week	OK	36.8127	12.1276	-1.60191	3.03545	5.4929	3.95387e-08	2.42027e-06	yes	ID=Cs7g30820.1	Info=Hydroxycinnamoyl%20CoA%20shikimate/quinate%20hydroxycinnamoyltransferase-like%20protein%20(Fragment)%3BTaxadien-5-alpha-ol%20O-acetyltransferase%3B%20Omega-hydroxypalmitate%20O-feruloyl%20transferase%3B%20(Z)-3-hexen-1-ol%20acetyltransferase%3B%20Benzyl%20alcohol%20O-benzoyltransferase
Cs9g07790.1:0-3442	on_1_week	def_1_week	OK	19.4143	6.40133	-1.60068	3.03286	3.18479	0.00144859	0.0215286	yes	ID=Cs9g07790.1	Info=Putative%20calcium-transporting%20ATPase%2013%2C%20plasma%20membrane-type%3B%20Calcium-transporting%20ATPase%2012%2C%20plasma%20membrane-type%3B%20Probable%20calcium-transporting%20ATPase%205%2C%20plasma%20membrane-type%3B%20Calcium-transporting%20ATPase%201%2C%20chloroplastic%3B%20Calcium-transporting%20ATPase%20PAT1%3B%20Plasma%20membrane%20calcium-transporting%20ATPase%202%3B%20Plasma%20m…	Cit.26471.1.S1_at
Cs3g18430.1:349-1127	on_1_week	def_1_week	OK	22.7135	7.49667	-1.59923	3.02982	3.80916	0.000139439	0.00314056	yes	ID=Cs3g18430.1	Info=Putative%20uncharacterized%20protein%20Sb02g023280	Cit.27418.1.S1_s_at	Cit.4238.1.S1_at
Cs7g12620.1:0-2137	on_1_week	def_1_week	OK	35.1288	11.6362	-1.59403	3.01891	5.88331	4.0214e-09	3.01362e-07	yes	ID=Cs7g12620.1	Info=ATP-binding%20cassette%20transporter%2C%20subfamily%20G%2C%20member%203%2C%20group%20WBC%20protein%20PpABCG3%3BABC%20transporter%20G%20family%20member%2021%3B%20ATP-binding%20cassette%20sub-family%20G%20member%202%3B%20Protein%20white%3B%20Uncharacterized%20ABC%20transporter%20ATP-binding%20protein/permease%20YOL075C
Cs1g11190.1:0-1127	on_1_week	def_1_week	OK	22.7243	7.58551	-1.58292	2.99576	4.38027	1.18534e-05	0.000394183	yes	ID=Cs1g11190.1	Info=Zinc%20finger%20protein%201%3B%20Zinc%20finger%20protein%20KNUCKLES%3B%20Probable%20transcriptional%20regulator%20RABBIT%20EARS%3B%20Zinc%20finger%20protein%20JAGGED%3BEPF-type%20Cis2-His2%20zinc%20finger%20transcription%20factor%20(Fragment)	Cit.22009.1.S1_at	Cit.22009.1.S1_x_at
Cs7g21750.1:34-367	on_1_week	def_1_week	OK	50.5708	16.9348	-1.57831	2.9862	2.99517	0.00274295	0.0359667	yes
Cs9g17670.1:1-1168	on_1_week	def_1_week	OK	9.32578	3.14676	-1.56736	2.96362	3.30084	0.000963962	0.0158292	yes	ID=Cs9g17670.1	Info=Rossmann-fold%20NAD(P)-binding%20domain-containing%20protein%3BShort-chain%20dehydrogenase%20TIC%2032%2C%20chloroplastic%3B%20WW%20domain-containing%20oxidoreductase%3B%20Retinol%20dehydrogenase%2011%3B%20Dehydrogenase/reductase%20SDR%20family%20member%20on%20chromosome%20X%20homolog%3B%20Dehydrogenase/reductase%20SDR%20family%20member%20on%20chromosome%20X%3B%20Uncharacterized%20oxidoreduct…	Cit.13136.1.S1_s_at
Cs1g05850.1:23-1692	on_1_week	def_1_week	OK	85.3516	28.8725	-1.56372	2.95615	6.55308	5.63618e-11	5.95653e-09	yes	ID=Cs1g05850.1	Info=Salutaridinol%207-O-acetyltransferase%3B%20Vinorine%20synthase%3B%20BAHD%20acyltransferase%20At5g47980%3B%20Deacetylvindoline%20O-acetyltransferase%3B3'-N-debenzoyl-2'-deoxytaxol%20N-benzoyltransferase%2C%20putative
Cs4g17960.1:50-3487	on_1_week	def_1_week	OK	74.7671	25.3011	-1.5632	2.95509	6.82976	8.50586e-12	1.02112e-09	yes	ID=Cs4g17960.1	Info=TRANSPORT%20INHIBITOR%20RESPONSE%201%20protein%2C%20putative%3BEIN3-binding%20F-box%20protein%201%3B%20F-box/LRR-repeat%20protein%2020%3B%20F-box%20protein%20At3g58530%3B%20Protein%20AMN1%20homolog	Cit.14471.1.S1_at	Cit.14472.1.S1_s_at
orange1.1t03619.1:0-267	on_1_week	def_1_week	OK	317.316	108.558	-1.54745	2.923	4.42036	9.85362e-06	0.000337507	yes	ID=orange1.1t03619.1	Info=Putative%20uncharacterized%20protein%20Sb01g037750
Cs2g27650.1:107-1761	on_1_week	def_1_week	OK	9.4027	3.21715	-1.54729	2.92268	3.80625	0.000141091	0.00317199	yes	ID=Cs2g27650.1	Info=Rehd%20high-affinity%20nitrate%20transporter%20NRT2.1%3BHigh%20affinity%20nitrate%20transporter%202.7%3B%20High-affinity%20nitrate%20transporter%202.1%3B%20Nitrate%20transporter	Cit.12943.1.S1_s_at	Cit.12944.1.S1_s_at	Cit.24601.1.S1_s_at
Cs6g20830.1:2-1957	on_1_week	def_1_week	OK	47.873	16.403	-1.54525	2.91855	5.9933	2.05631e-09	1.68584e-07	yes	ID=Cs6g20830.1	Info=2-aminoethanethiol%20dioxygenase%3B%20Probable%202-aminoethanethiol%20dioxygenase%3B(RAP%20Annotation%20release2)%20Protein%20of%20unknown%20function%20DUF1637%20family%20protein	Cit.24187.1.S1_at	Cit.2911.1.S1_at	Cit.2912.1.S1_at	Cit.2912.1.S1_s_at
orange1.1t01117.1:0-2001	on_1_week	def_1_week	OK	6.97803	2.39174	-1.54476	2.91756	3.67043	0.000242144	0.00502368	yes	ID=orange1.1t01117.1	Info=UDP-glycosyltransferase%2073C3%3B%20Anthocyanin%203'-O-beta-glucosyltransferase%3B%20UDP-glucosyl%20transferase%2073B2%3B%20Abscisate%20beta-glucosyltransferase%3B%20Anthocyanidin%203-O-glucosyltransferase%204%20(Fragment)%3BUDP-glucoronosyl/UDP-glucosyl%20transferase%20family%20protein
orange1.1t03034.1:0-1087	on_1_week	def_1_week	OK	9.61043	3.29868	-1.54271	2.91341	3.19383	0.00140399	0.0210339	yes	ID=orange1.1t03034.1	Info=Tropinone%20reductase%20homolog%3B%20Tropinone%20reductase%201%3B%20Gluconate%205-dehydrogenase%3B%203-oxoacyl-[acyl-carrier-protein]%20reductase%20FabG%3B%20Dehydrogenase/reductase%20SDR%20family%20member%204%3B%20Bacilysin%20biosynthesis%20oxidoreductase%20BacC%3B%207-alpha-hydroxysteroid%20dehydrogenase%3B%20Dehydrogenase/reductase%20SDR%20family%20member%204%20(Fragment)%3B%20Rhamnolipid…
Cs7g05540.1:4-1076	on_1_week	def_1_week	OK	78.9525	27.2443	-1.53503	2.89794	5.72759	1.01868e-08	7.07638e-07	yes	ID=Cs7g05540.1	Info=Auxin-responsive%20protein%20IAA29%3B%20Auxin-induced%20protein%20AUX28%3BIAA20-auxin-responsive%20Aux/IAA%20family%20member	Cit.6793.1.S1_at
Cs1g06220.1:0-1287	on_1_week	def_1_week	OK	16.1229	5.56839	-1.53378	2.89543	4.06283	4.84816e-05	0.00128093	yes	ID=Cs1g06220.1	Info=Transcription%20factor%20MYB32%3B%20Protein%20ODORANT1%3B%20Transcription%20repressor%20MYB6%3B%20Myb-related%20protein%20Zm38%3B%20Myb-related%20protein%20P%3B%20Anthocyanin%20regulatory%20C1%20protein%3B%20Transcription%20factor%20GAMYB%3B%20Transcription%20factor%20WER%3B%20Trichome%20differentiation%20protein%20GL1%3B%20Transcriptional%20activator%20Myb%3B%20Myb-related%20protein%20B%3BN…	Cit.18539.1.S1_at
Cs2g03380.1:0-1252	on_1_week	def_1_week	OK	20.5142	7.09209	-1.53234	2.89255	4.29418	1.75339e-05	0.000550269	yes	ID=Cs2g03380.1	Info=Gibberellin%202-oxidase%20family%20protein%20(Fragment)%3BGibberellin%202-beta-dioxygenase%3B%20Flavonol%20synthase/flavanone%203-hydroxylase%3B%20Gibberellin%2020%20oxidase%201-D%3B%20Codeine%20O-demethylase%3B%20Probable%202-oxoglutarate/Fe(II)-dependent%20dioxygenase%3B%20Thebaine%206-O-demethylase%3B%201-aminocyclopropane-1-carboxylate%20oxidase%204%3B%20Probable%201-aminocyclopropane-1-…	Cit.18766.1.S1_at
Cs6g03670.1:0-1207	on_1_week	def_1_week	OK	35.249	12.3016	-1.51874	2.86541	4.88405	1.03928e-06	4.509e-05	yes	ID=Cs6g03670.1	Info=Protein%20ALUMINUM%20SENSITIVE%203%3B%20UPF0014%20membrane%20protein%20STAR2%3B%20UPF0014%20inner%20membrane%20protein%20ybbM%3B%20UPF0014%20membrane%20protein%20yjkA%3BABC%20superfamily%20ATP%20binding%20cassette%20transporter%2C%20permease%20protein	Cit.26510.1.S1_at
Cs1g15130.1:230-917	on_1_week	def_1_week	OK	21.7166	7.61733	-1.51144	2.85094	3.35206	0.000802137	0.0135313	yes	ID=Cs1g15130.1	Info=Whole%20genome%20shotgun%20assembly%2C%20reference%20scaffold%20set%2C%20scaffold%20scaffold_16%3BDynein%20light%20chain%201%2C%20cytoplasmic%3B%20Dynein%20light%20chain%20LC6%2C%20flagellar%20outer%20arm%3B%20Probable%20dynein%20light%20chain%3B%20Dynein%208%20kDa%20light%20chain%2C%20flagellar%20outer%20arm%3B%20Dynein%20light%20chain%3B%20Dynein%20light%20chain%2C%20cytoplasmic
Cs3g12570.1:48-1397	on_1_week	def_1_week	OK	30.4949	10.7599	-1.5029	2.83412	4.84358	1.27517e-06	5.3631e-05	yes	ID=Cs3g12570.1	Info=Putative%20phosphoglycerate%20mutase%20DET1%3BPhosphoglycerate/bisphosphoglycerate%20mutase%20family%20protein	Cit.15684.1.S1_at	Cit.18707.1.S1_at	Cit.21801.1.S1_at
orange1.1t03042.1:119-1005	on_1_week	def_1_week	OK	11.5121	4.09742	-1.49037	2.80961	3.04884	0.00229725	0.0312491	yes	ID=orange1.1t03042.1	Info=Putative%20uncharacterized%20protein%20(Fragment)%3BTropinone%20reductase%20homolog%3B%20Tropinone%20reductase%201%3B%20Dehydrogenase/reductase%20SDR%20family%20member%204%3B%203-oxoacyl-[acyl-carrier-protein]%20reductase%20FabG%3B%20Gluconate%205-dehydrogenase%3B%20Bacilysin%20biosynthesis%20oxidoreductase%20BacC%3B%20Uncharacterized%20short-chain%20type%20dehydrogenase/reductase%20y4vI%3B%…	Cit.13816.1.S1_s_at
Cs5g19060.1:76-3621	on_1_week	def_1_week	OK	3.28248	1.17205	-1.48575	2.80063	3.42809	0.000607844	0.0109244	yes	ID=Cs5g19060.1	Info=Putative%20uncharacterized%20protein%20Sb03g043900%3BProbable%20sucrose-phosphate%20synthase%204%3B%20Sucrose-phosphate%20synthase	Cit.15009.1.S1_at	Cit.31556.1.S1_at
Cs8g20760.1:119-1815	on_1_week	def_1_week	OK	16.7874	6.02783	-1.47767	2.78499	4.36277	1.28424e-05	0.000418989	yes	ID=Cs8g20760.1	Info=UDP-glucoronosyl/UDP-glucosyl%20transferase%20family%20protein%3BUDP-glycosyltransferase%2087A2
Cs8g04930.1:22-1870	on_1_week	def_1_week	OK	276.123	99.2521	-1.47614	2.78203	6.70227	2.05203e-11	2.32782e-09	yes	ID=Cs8g04930.1	Info=Putative%20UDP-glucose:hydroxycinnamate%201-O-glucosyltransferase%20(Fragment)%3BLimonoid%20UDP-glucosyltransferase%3B%20UDP-glycosyltransferase%2084B2%3B%20Cinnamate%20beta-D-glucosyltransferase%3B%20Indole-3-acetate%20beta-glucosyltransferase%3B%20Anthocyanidin%203-O-glucosyltransferase%3B%20Baicalein%207-O-glucuronosyltransferase	Cit.25635.1.S1_at	Cit.25859.1.S1_at	Cit.25912.1.S1_at	Cit.352.1.S1_s_at
Cs3g10420.1:0-1228	on_1_week	def_1_week	OK	27.1094	9.754	-1.47473	2.77932	4.49374	6.99818e-06	0.000247944	yes	ID=Cs3g10420.1	Info=Putative%20uncharacterized%20protein%20Sb02g040470
Cs7g27640.1:0-1077	on_1_week	def_1_week	OK	9.30982	3.35173	-1.47385	2.77762	3.06968	0.00214287	0.0295391	yes	ID=Cs7g27640.1	Info=Putative%20uncharacterized%20protein%20Sb01g038650%3BLOB%20domain-containing%20protein%201%3B%20Protein%20LATERAL%20ORGAN%20BOUNDARIES%3B%20Protein%20IAL1	Cit.35190.1.S1_at	Cit.37210.1.S1_at
Cs5g28840.1:170-817	on_1_week	def_1_week	OK	55.4073	20.0489	-1.46656	2.76362	4.22923	2.34496e-05	0.000692015	yes	ID=Cs5g28840.1	Info=Putative%20uncharacterized%20protein%20OSJNBa0079B15.19	Cit.18537.1.S1_at	Cit.39509.1.S1_s_at
Cs5g18050.1:22-1491	on_1_week	def_1_week	OK	18.4315	6.68515	-1.46314	2.75708	4.23846	2.2506e-05	0.000667412	yes	ID=Cs5g18050.1	Info=S-adenosyl-L-methionine:%20caffeic%20acid%203-0-methyltransferase%3BCaffeic%20acid%203-O-methyltransferase%3B%20Anthranilate%20N-methyltransferase%3B%20Quercetin%203-O-methyltransferase%201%3B%20Tricetin%203'%2C4'%2C5'-O-trimethyltransferase%3B%20Caffeic%20acid%203-O-methyltransferase%20(Fragment)%3B%20(Iso)eugenol%20O-methyltransferase%3B%20Inositol%204-methyltransferase%3B%20Flavone%20O-me…
Cs7g18940.1:0-1371	on_1_week	def_1_week	OK	9.45925	3.43366	-1.46198	2.75486	3.39424	0.000688188	0.0119683	yes	ID=Cs7g18940.1	Info=Putative%20uncharacterized%20protein%20Sb02g000220%3BCytochrome%20P450%2093A1%3B%20Beta-amyrin%2024-hydroxylase%3B%20Licodione%20synthase%3B%202-hydroxyisoflavanone%20synthase%3B%20Flavonoid%203'%2C5'-hydroxylase%3B%20Indoleacetaldoxime%20dehydratase%3B%20Cytochrome%20P450%2071A6%20(Fragment)%3B%20Premnaspirodiene%20oxygenase%3B%205-epiaristolochene%201%2C3-dihydroxylase%3B%20Germacrene%20A%…
Cs8g02660.1:0-447	on_1_week	def_1_week	OK	281.446	102.481	-1.4575	2.74632	5.50313	3.73101e-08	2.3067e-06	yes	ID=Cs8g02660.1	Info=Ubiquitin-conjugating%20enzyme%20E2%2010%3B%20SUMO-conjugating%20enzyme%20UBC9%3B%20Ubiquitin-conjugating%20enzyme%20E2-17%20kDa%3B%20Probable%20ubiquitin-conjugating%20enzyme%20E2%2012%3B%20Constitutive%20photomorphogenesis%20protein%2010%3B%20Ubiquitin-conjugating%20enzyme%20E2%20N%3BPutative%20uncharacterized%20protein%20Sb10g020030
Cs9g06230.1:16-1443	on_1_week	def_1_week	OK	12.7075	4.62732	-1.45743	2.74619	3.65538	0.000256804	0.00526597	yes	ID=Cs9g06230.1	Info=Basic%207S%20globulin%3BXyloglucan-specific%20fungal%20endoglucanase%20inhibitor%20protein	Cit.14918.1.S1_at
Cs5g01160.1:2-1088	on_1_week	def_1_week	OK	40.1455	14.6394	-1.45538	2.74229	4.72816	2.26568e-06	8.9792e-05	yes	ID=Cs5g01160.1	Info=Putative%20uncharacterized%20protein%20At1g63310	Cit.7736.1.S1_at
Cs7g15790.1:1-1286	on_1_week	def_1_week	OK	43.5765	16.0716	-1.43904	2.7114	3.83655	0.000124777	0.00286779	yes	ID=Cs7g15790.1	Info=Glutathione%20S-transferase%2C%20C-terminal%3B%20Thioredoxin-like%20fold%3BGlutathione%20transferase%20GST%2023%3B%20Probable%20glutathione%20S-transferase%3B%20Glutathione%20S-transferase%20U7%3B%20Probable%20glutathione%20S-transferase%20parA%3B%20Probable%20glutathione%20S-transferase%20parC%3B%20Probable%20maleylacetoacetate%20isomerase	Cit.6954.1.S1_at
Cs7g27010.1:56-1912	on_1_week	def_1_week	OK	8.82604	3.25549	-1.43889	2.71112	3.63901	0.000273688	0.00558441	yes	ID=Cs7g27010.1	Info=Cytochrome%20P450%2071A1%3B%20Cytochrome%20P450%2071A6%20(Fragment)%3B%20Psoralen%20synthase%20(Fragment)%3B%20Psoralen%20synthase%3B%20Premnaspirodiene%20oxygenase%3B%20Amorpha-4%2C11-diene%20C-12%20oxidase%3B%20Indoleacetaldoxime%20dehydratase%3B%20Germacrene%20A%20oxidase%3B%20Angelicin%20synthase%20(Fragment)%3B%20Tabersonine%2016-hydroxylase%20(Fragment)%3B%20(+)-menthofuran%20synthase%…	Cit.28253.1.S1_at	Cit.34366.1.S1_at
Cs6g21520.1:19-1566	on_1_week	def_1_week	OK	7.80696	2.88357	-1.4369	2.70738	3.25836	0.00112058	0.0177413	yes	ID=Cs6g21520.1	Info=NAC%20domain-containing%20protein%20100%3B%20Protein%20CUP-SHAPED%20COTYLEDON%202%3B%20Protein%20BEARSKIN1%3B%20Protein%20SOMBRERO%3B%20Putative%20NAC%20domain-containing%20protein%2094%3B%20Protein%20FEZ%3BNAC%20domain-containing%20protein%2021/22%2C%20putative	Cit.5970.1.S1_at
orange1.1t01769.1:4-4337	on_1_week	def_1_week	OK	17.2152	6.36987	-1.43435	2.7026	5.45364	4.93486e-08	2.93363e-06	yes	ID=orange1.1t01769.1	Info=ABC%20transporter%20B%20family%20member%2021%3B%20Putative%20multidrug%20resistance%20protein%3B%20Multidrug%20resistance%20protein%201%3B%20Bile%20salt%20export%20pump%3B%20Putative%20ABC%20transporter%20B%20family%20member%208%3B%20Multidrug%20resistance%20protein%20homolog%2065%3B%20ATP-binding%20cassette%20sub-family%20B%20member%205%3B%20Leptomycin%20B%20resistance%20protein%20pmd1%3B%2…	Cit.14342.1.S1_at	Cit.36245.1.S1_at
Cs2g05450.1:0-2239	on_1_week	def_1_week	OK	8.85804	3.2787	-1.43386	2.70169	3.82009	0.000133401	0.00303218	yes	ID=Cs2g05450.1	Info=Putative%20uncharacterized%20protein%20(Fragment)%3BMLO-like%20protein%2012%3B%20MLO%20protein%20homolog%201%3B%20Protein%20MLO%3B%20MLO-like%20protein%20(Fragment)	Cit.33130.1.S1_at
Cs6g07220.1:0-533	on_1_week	def_1_week	OK	90.3667	33.6089	-1.42695	2.68878	4.41529	1.00876e-05	0.000342675	yes	ID=Cs6g07220.1	Info=Protease%20inhibitor/seed%20storage/lipid%20transfer%20protein%20(LTP)%20family%20protein%20(Fragment)	Cit.5757.1.S1_at
Cs8g20100.1:0-731	on_1_week	def_1_week	OK	56.2496	20.9329	-1.42607	2.68714	4.45333	8.45503e-06	0.000295329	yes	ID=Cs8g20100.1	Info=Putative%20uncharacterized%20protein%20Sb01g018050%3BRING%20finger%20protein%20141	Cit.20848.1.S1_at
Cs5g06360.1:1-2599	on_1_week	def_1_week	OK	13.6832	5.10912	-1.42126	2.67819	4.3764	1.20653e-05	0.000398899	yes	ID=Cs5g06360.1	Info=Cytochrome%20P450-dependent%20monooxygenase-like%20protein%3BCytochrome%20P450%2071A1%3B%20Premnaspirodiene%20oxygenase%3B%20Cytochrome%20P450%2071A6%20(Fragment)%3B%205-epiaristolochene%201%2C3-dihydroxylase%3B%20Germacrene%20A%20oxidase%3B%202-methylbutanal%20oxime%20monooxygenase%3B%204-hydroxyphenylacetaldehyde%20oxime%20monooxygenase%3B%20Amorpha-4%2C11-diene%20C-12%20oxidase%3B%20Psora…
Cs3g21010.1:9-1125	on_1_week	def_1_week	OK	9.20878	3.45744	-1.41331	2.66348	2.87794	0.00400279	0.0483817	yes	ID=Cs3g21010.1	Info=Pleckstrin%20homology%20domain-containing%20family%20A%20member%208%3BGlycolipid%20transfer%20protein%20(GLTP)%20family%20protein	Cit.16600.1.S1_at
Cs3g25000.1:10-874	on_1_week	def_1_week	OK	312.65	118.171	-1.40368	2.64576	6.21776	5.04312e-10	4.6536e-08	yes	ID=Cs3g25000.1	Info=Putative%20uncharacterized%20protein%20OJ1111_B11.6	Cit.2943.1.S1_at	Cit.2942.1.S1_at	Cit.2942.1.S1_s_at	Cit.29525.1.S1_at
Cs8g19270.1:1-1610	on_1_week	def_1_week	OK	7.77947	2.94581	-1.40101	2.64086	3.27591	0.00105324	0.0169134	yes	ID=Cs8g19270.1	Info=UDP-glycosyltransferase%2076E1%3B%20Cyanohydrin%20beta-glucosyltransferase%3B%20Anthocyanidin%203-O-glucosyltransferase%3BUDP-glucoronosyl/UDP-glucosyl%20transferase%20family%20protein	Cit.15180.1.S1_at
Cs1g16430.1:3-1455	on_1_week	def_1_week	OK	185.52	70.3406	-1.39915	2.63746	5.99203	2.07237e-09	1.68584e-07	yes	ID=Cs1g16430.1	Info=Flavonol%20sulfotransferase-like%3B%20Sulfotransferase%2017%3B%20Flavonol%203-sulfotransferase%3BP-loop%20containing%20nucleoside%20triphosphate%20hydrolase-like%20protein	Cit.26663.1.S1_s_at
Cs7g16840.1:211-675	on_1_week	def_1_week	OK	81.294	31.0753	-1.38738	2.61603	3.95199	7.75024e-05	0.00190142	yes	ID=Cs7g16840.1	Info=Sugar carrier protein C; Sugar transport protein 1; Hexose carrier protein HEX6; Sugar carrier protein A; H(+)/hexose cotransporter 2; Putative polyol transporter 2; Hexose transporter HXT15; Probable polyol transporter 3; Solute carrier family 2, facilitated glucose transporter member 8; Glucose transport protein; Facilitated trehalose transporter Tret1; Quinate permease; Probable glucose t…
Cs3g07110.1:77-2519	on_1_week	def_1_week	OK	14.3032	5.47957	-1.3842	2.61027	4.41679	1.00176e-05	0.000341547	yes	ID=Cs3g07110.1	Info=Putative%20uncharacterized%20protein	Cit.23911.1.S1_at
Cs7g30330.1:34-1413	on_1_week	def_1_week	OK	201.554	77.3401	-1.38188	2.60608	5.09432	3.49988e-07	1.72756e-05	yes	ID=Cs7g30330.1	Info=Early%20response%20to%20dehydration%2015-like%20protein%20(Fragment)%3BPolyadenylate-binding%20protein-interacting%20protein%202	Cit.11338.1.S1_s_at	Cit.11335.1.S1_at	Cit.11337.1.S1_s_at	Cit.17561.1.S1_s_at	Cit.27815.1.S1_x_at
Cs3g17330.1:129-930	on_1_week	def_1_week	OK	95.6102	36.8494	-1.37552	2.59461	5.03962	4.66464e-07	2.19309e-05	yes	ID=Cs3g17330.1	Info=Putative%20DNA-binding%20protein%20ESCAROLA%3BPutative%20uncharacterized%20protein%20Sb07g023325%20(Fragment)	Cit.22283.1.S1_s_at
Cs2g06460.1:80-1545	on_1_week	def_1_week	OK	7.57452	2.95399	-1.35849	2.56417	3.06546	0.00217333	0.0298905	yes	ID=Cs2g06460.1	Info=NAC%20domain-containing%20protein%2018%3B%20Protein%20ATAF2%3B%20Protein%20FEZ%3B%20Putative%20NAC%20domain-containing%20protein%2094%3B%20Protein%20CUP-SHAPED%20COTYLEDON%203%3B%20Protein%20SOMBRERO%3BPutative%20uncharacterized%20protein%20Sb02g036620
Cs6g02450.1:0-1167	on_1_week	def_1_week	OK	10.0933	3.93945	-1.35733	2.56211	3.07762	0.00208661	0.0288279	yes	ID=Cs6g02450.1	Info=Auxin%20efflux%20carrier%20component%2C%20putative%20(Fragment)%3BPutative%20auxin%20efflux%20carrier%20component%208%3B%20Probable%20auxin%20efflux%20carrier%20component%206%3B%20Auxin%20efflux%20carrier%20component%202
orange1.1t02794.1:82-765	on_1_week	def_1_week	OK	111.979	43.7907	-1.35454	2.55716	4.92336	8.50696e-07	3.81118e-05	yes			Cit.5768.1.S1_at
Cs2g16860.1:3-899	on_1_week	def_1_week	OK	402.351	157.534	-1.35279	2.55406	6.20871	5.34212e-10	4.89298e-08	yes	ID=Cs2g16860.1	Info=Putative%20PR-10%20type%20pathogenesis-related%20protein%3BMLP-like%20protein%2043%3B%20Kirola	Cit.577.1.S1_s_at
Cs7g09630.1:0-1899	on_1_week	def_1_week	OK	60.1793	23.6125	-1.34972	2.54863	5.17498	2.27937e-07	1.18928e-05	yes	ID=Cs7g09630.1	Info=Cytochrome%20P450%2071B34%3B%204-hydroxyphenylacetaldehyde%20oxime%20monooxygenase%3B%202-methylbutanal%20oxime%20monooxygenase%3B%20Premnaspirodiene%20oxygenase%3B%20Cytochrome%20P450%2071D11%20(Fragment)%3B%20Bifunctional%20dihydrocamalexate%20synthase/camalexin%20synthase%3B%20Germacrene%20A%20oxidase%3BPutative%20uncharacterized%20protein	Cit.11226.1.S1_at
Cs3g10390.1:8-945	on_1_week	def_1_week	OK	25.3085	9.97974	-1.34255	2.53599	3.7266	0.000194078	0.00421012	yes	ID=Cs3g10390.1	Info=Adenine%20nucleotide%20alpha%20hydrolases-like%20protein%3BUniversal%20stress%20protein%20A-like%20protein%3B%20Universal%20stress%20protein%20MSMEG_3950%3B%20Universal%20stress%20protein%20YxiE	Cit.14892.1.S1_at
Cs2g17910.1:2-933	on_1_week	def_1_week	OK	12.1408	4.79712	-1.33962	2.53085	2.94934	0.00318449	0.040262	yes	ID=Cs2g17910.1	Info=Probable%20transmembrane%20ascorbate%20ferrireductase%203%3B%20Transmembrane%20ascorbate%20ferrireductase%201%3B%20Cytochrome%20b561%3B%20Cytochrome%20b%20reductase%201%3B%20Cytochrome%20b%20ascorbate-dependent%20protein%203%3BPutative%20uncharacterized%20protein%20Sb01g010100
Cs8g07280.1:0-1288	on_1_week	def_1_week	OK	15.1363	5.99118	-1.3371	2.52643	3.58618	0.000335556	0.00662804	yes	ID=Cs8g07280.1	Info=Putative%20uncharacterized%20protein%20AT4g34560	Cit.14111.1.S1_s_at	Cit.14110.1.S1_at
Cs7g27910.1:0-2615	on_1_week	def_1_week	OK	7.79107	3.10064	-1.32925	2.51272	3.71633	0.000202134	0.00436956	yes	ID=Cs7g27910.1	Info=Two-component%20response%20regulator-like%20PRR37%3B%20Two-component%20response%20regulator%20ARR1%3B%203'%2C5'-cyclic-nucleotide%20phosphodiesterase%20regA%3B%20Putative%20two-component%20response%20regulator%20ARR20%3B%20Transcriptional%20regulatory%20protein%20zraR%3B%20Putative%20two-component%20response%20regulator-like%20APRR8%3B%20Zinc%20finger%20protein%20CONSTANS-LIKE%204%3B%20CAI-1…	Cit.37580.1.S1_at
Cs5g24520.1:0-986	on_1_week	def_1_week	OK	14.7827	5.88576	-1.32861	2.51161	3.08186	0.00205708	0.0285475	yes			Cit.11232.1.S1_s_at
Cs1g22200.1:15-1817	on_1_week	def_1_week	OK	189.067	75.4364	-1.32557	2.50632	6.03962	1.54482e-09	1.31736e-07	yes	ID=Cs1g22200.1	Info=Cytochrome%20P450%2C%20family%2081%2C%20subfamily%20D%2C%20polypeptide%202%3BIsoflavone%202'-hydroxylase%3B%20Cytochrome%20P450%2081D1%3B%20Cytochrome%20P450%2082A1%20(Fragment)%3B%20Flavonoid%203'-monooxygenase%3B%20Germacrene%20A%20oxidase%3B%20Psoralen%20synthase%3B%20(+)-menthofuran%20synthase%3B%20Beta-amyrin%2024-hydroxylase%3B%20Psoralen%20synthase%20(Fragment)%3B%20Premnaspirodiene%2…	Cit.5377.1.S1_at
Cs5g27560.1:10-831	on_1_week	def_1_week	OK	23.4803	9.36974	-1.32537	2.50597	3.32031	0.000899185	0.0149553	yes	ID=Cs5g27560.1	Info=Chaperone%20protein%20dnaJ%2020%2C%20chloroplastic%3B%20Chaperone%20protein%20DnaJ%3B%20DnaJ%20homolog%20subfamily%20B%20member%209%3B%20Mitochondrial%20protein%20import%20protein%20MAS5%3B%20DnaJ%20homolog%20subfamily%20A%20member%204%3B%20J%20protein%20JJJ1%3BChaperone%20protein%20dnaJ%2020%2C%20chloroplast%2C%20putative
Cs3g16770.1:0-1241	on_1_week	def_1_week	OK	10.5637	4.21629	-1.32507	2.50545	3.12791	0.00176057	0.0252546	yes	ID=Cs3g16770.1	Info=Helix-loop-helix%20DNA-binding%20domain%20containing%20protein%2C%20expressed%3BTranscription%20factor%20bHLH93%3B%20Transcription%20factor%20ABORTED%20MICROSPORES%3B%20Transcription%20factor%20ABA-INDUCIBLE%20bHLH-TYPE
Cs4g16860.1:1-1069	on_1_week	def_1_week	OK	17.6358	7.06241	-1.32028	2.49715	3.47331	0.000514085	0.00951595	yes	ID=Cs4g16860.1	Info=Sigma%20factor%20sigB%20regulation%20protein%20rsbQ%3B%20Uncharacterized%20hydrolase%20yugF%3BSigma%20factor%20sigb%20regulation%20protein%20rsbq%2C%20putative	Cit.28003.1.S1_at	Cit.30028.1.S1_s_at
Cs5g17710.1:0-1068	on_1_week	def_1_week	OK	11.0361	4.44239	-1.31282	2.48427	2.98153	0.00286813	0.0372135	yes	ID=Cs5g17710.1	Info=AIG1-like%20protein%2C%205'%20partial%3B%201-1205%20(Fragment)%3BProtein%20AIG1%3B%20Putative%20protein%20PHLOEM%20PROTEIN%202-LIKE%20A3%3B%20GTPase%20IMAP%20family%20member%204%3B%20Probable%20disease%20resistance%20protein%20At5g47260
Cs5g35100.1:2-1402	on_1_week	def_1_week	OK	22.1996	8.94115	-1.312	2.48285	4.00662	6.15942e-05	0.00156389	yes	ID=Cs5g35100.1	Info=Tabersonine%2016-O-methyltransferase%3B%20(RS)-norcoclaurine%206-O-methyltransferase%3B%20Caffeic%20acid%203-O-methyltransferase%201%3B%20Tricetin%203'%2C4'%2C5'-O-trimethyltransferase%3B%20Quercetin%203-O-methyltransferase%201%3B%203'-hydroxy-N-methyl-(S)-coclaurine%204'-O-methyltransferase%3B%20Caffeic%20acid%203-O-methyltransferase%20(Fragment)%3B%20Bergaptol%20O-methyltransferase%3B%20(I…	Cit.32487.1.S1_at
Cs2g28800.1:0-3207	on_1_week	def_1_week	OK	4.2439	1.72228	-1.30107	2.46412	3.21777	0.00129189	0.0196244	yes	ID=Cs2g28800.1	Info=Serine-threonine%20protein%20kinase%2C%20plant-type%2C%20putative%20(Fragment)%3BProbable%20LRR%20receptor-like%20serine/threonine-protein%20kinase%20At3g47570%3B%20LRR%20receptor-like%20serine/threonine-protein%20kinase%20EFR%3B%20Putative%20leucine-rich%20repeat%20receptor-like%20serine/threonine-protein%20kinase%20At2g24130%3B%20LRR%20receptor-like%20serine/threonine-protein%20kinase%20GS…	Cit.34525.1.S1_at
Cs5g24520.1:1058-3845	on_1_week	def_1_week	OK	52.9542	21.7294	-1.2851	2.43699	5.37327	7.73226e-08	4.40596e-06	yes			Cit.11232.1.S1_s_at
Cs2g22710.1:0-1568	on_1_week	def_1_week	OK	118.263	48.6826	-1.28052	2.42927	5.56658	2.59782e-08	1.66435e-06	yes	ID=Cs2g22710.1	Info=Hydroxycinnamoyl-CoA:anthocyanin%205-glucoside-6'''-O-hydroxycinnamoyltransferase%3BAnthocyanin%205-aromatic%20acyltransferase%3B%20Malonyl-coenzyme%20A:anthocyanin%203-O-glucoside-6''-O-malonyltransferase%3B%20Malonyl-coenzyme:anthocyanin%205-O-glucoside-6'''-O-malonyltransferase%3B%20Agmatine%20coumaroyltransferase	Cit.31118.1.S1_at
Cs9g05690.1:6-842	on_1_week	def_1_week	OK	16.2912	6.71079	-1.27953	2.4276	2.98874	0.00280132	0.0365709	yes	ID=Cs9g05690.1	Info=Similarity%20to%20ABA%20induced%20plasma%20membrane%20protein
Cs6g01710.1:0-2123	on_1_week	def_1_week	OK	33.1449	13.6821	-1.2765	2.42251	4.84562	1.26214e-06	5.32641e-05	yes	ID=Cs6g01710.1	Info=TGF-beta%20receptor%2C%20type%20I/II%20extracellular%20region%3B%20ABC%20transporter%20related%3BProbable%20peptide/nitrate%20transporter%20At1g59740%3B%20Nitrate%20transporter%201.2%3B%20Peptide%20transporter%20PTR5%3B%20Putative%20peptide/nitrate%20transporter%20At3g25280%3B%20Probable%20nitrite%20transporter%20At1g68570%3B%20Probable%20peptide%20transporter%20At1g52190%3B%20Probable%20nit…
orange1.1t02795.1:18-2384	on_1_week	def_1_week	OK	18.008	7.51325	-1.26113	2.39683	4.20308	2.63304e-05	0.00076069	yes	ID=orange1.1t02795.1	Info=Heat%20shock%20cognate%2070%20kDa%20protein%2C%20putative%2C%20expressed%3BHeat%20shock%2070%20kDa%20protein%3B%20Heat%20shock%20cognate%2070%20kDa%20protein%3B%20Chloroplast%20envelope%20membrane%2070%20kDa%20heat%20shock-related%20protein%3B%20Heat%20shock%2070%20kDa%20protein%20A%3B%20Heat%20shock%20protein%20HSS1%3B%20Heat%20shock%2070%20kDa%20protein%20cognate%204%3B%20Heat%20shock-rela…	Cit.13558.1.S1_s_at
Cs6g14090.1:1-1733	on_1_week	def_1_week	OK	22.2243	9.28156	-1.2597	2.39446	4.1039	4.06246e-05	0.00110644	yes	ID=Cs6g14090.1	Info=Lysosomal%20Pro-X%20carboxypeptidase%3B%20Dipeptidyl%20peptidase%202%3B%20Prolyl%20carboxy%20peptidase%20like%20protein%205%3B%20Putative%20serine%20protease%20pcp-1%3BAlpha/beta-hydrolase%20domain-containing%20protein
Cs5g01570.1:0-1107	on_1_week	def_1_week	OK	73.0343	30.5377	-1.25798	2.39161	4.79302	1.64286e-06	6.63854e-05	yes	ID=Cs5g01570.1	Info=Putative%20uncharacterized%20protein%20At4g24110/T19F6_100	Cit.26442.1.S1_at	Cit.3226.1.S1_at
Cs8g10160.1:0-1341	on_1_week	def_1_week	OK	352.765	147.739	-1.25565	2.38775	5.64199	1.68097e-08	1.12352e-06	yes	ID=Cs8g10160.1	Info=Auxin-induced%20protein%20PCNT115%3B%20IN2-2%20protein%3B%20Aldo-keto%20reductase%20yakc%20[NADP+]%3B%20Pyridoxal%20reductase%3B%20Uncharacterized%20oxidoreductase%20YccK%3B%20Probable%20pyridoxal%20reductase%202%3B%20Uncharacterized%20oxidoreductase%20C215.11c%3B%20Uncharacterized%20oxidoreductase%20YdjG%3B%20Uncharacterized%20oxidoreductase%20YajO%3B%20Protein%20IolS%3B%20General%20stress%…	Cit.23646.1.S1_at	Cit.9562.1.S1_at	Cit.9562.1.S1_x_at
Cs9g08880.1:12-2366	on_1_week	def_1_week	OK	18.4709	7.74391	-1.25412	2.38522	4.28573	1.8214e-05	0.000566728	yes	ID=Cs9g08880.1	Info=Putative%20uncharacterized%20protein%20OSJNBa0059G06.6	Cit.34171.1.S1_at
Cs3g09140.1:5-1861	on_1_week	def_1_week	OK	36.4375	15.3185	-1.25015	2.37866	4.64108	3.46591e-06	0.000131058	yes	ID=Cs3g09140.1	Info=Putative%20uncharacterized%20protein%3BCytochrome%20P450%2082A3%3B%20Cytochrome%20P450%2082A1%20(Fragment)%3B%20Flavonoid%203'-monooxygenase%3B%20Isoflavone%202'-hydroxylase%3B%20Psoralen%20synthase%20(Fragment)%3B%20Premnaspirodiene%20oxygenase%3B%20Psoralen%20synthase%3B%20Beta-amyrin%2024-hydroxylase%3B%205-epiaristolochene%201%2C3-dihydroxylase%3B%20Germacrene%20A%20oxidase
Cs7g16870.1:5-3069	on_1_week	def_1_week	OK	4.02554	1.70315	-1.24097	2.36357	3.04601	0.002319	0.0315103	yes	ID=Cs7g16870.1	Info=Asparaginyl-tRNA%20synthetase%2C%20cytoplasmic%202%3B%20Asparaginyl-tRNA%20synthetase%3B%20Asparaginyl-tRNA%20synthetase%2C%20chloroplastic/mitochondrial%3BAsparaginyl-tRNA%20synthetase%201%2C%20cytoplasmic%20/%20asparagine-tRNA%20ligase%201%20(ISS)	Cit.28027.1.S1_at
Cs3g07820.2:248-648	on_1_week	def_1_week	OK	76.3668	32.323	-1.24038	2.36261	2.98847	0.00280381	0.0365709	yes	ID=Cs3g07820.2	Info=Uncharacterized%20protein%20At4g22758%3BPentatricopeptide%20(PPR)%20repeat-containing%20protein-like
Cs3g13290.1:3-1673	on_1_week	def_1_week	OK	17.0393	7.21265	-1.24026	2.36241	3.76293	0.000167935	0.00370145	yes	ID=Cs3g13290.1	Info=Transcription%20factor%20bHLH96%3B%20Transcription%20factor%20FAMA%3B%20Transcription%20factor%20MUTE%3B%20Transcription%20factor%20SPEECHLESS%3B%20Transcription%20factor%20ABA-INDUCIBLE%20bHLH-TYPE%3B%20Transcription%20factor%20ABORTED%20MICROSPORES%3BHelix-loop-helix%20DNA-binding%20domain%20containing%20protein%2C%20expressed	Cit.29939.1.S1_at
orange1.1t05715.1:0-359	on_1_week	def_1_week	OK	340.238	144.041	-1.24007	2.3621	4.53872	5.65963e-06	0.000204386	yes	ID=orange1.1t05715.1	Info=Plasma%20membrane%20mannitol%20transporter%20(Fragment)%3BPolyol%20transporter%205%3B%20Putative%20polyol%20transporter%202%3B%20Probable%20polyol%20transporter%206%3B%20Putative%20metabolite%20transport%20protein%20ywtG%3B%20D-xylose-proton%20symporter%3B%20Probable%20metabolite%20transport%20protein%20CsbC%3B%20Probable%20inositol%20transporter%201%3B%20Plastidic%20glucose%20transporter%20…
orange1.1t03629.1:0-807	on_1_week	def_1_week	OK	43.1411	18.295	-1.23762	2.35809	3.81508	0.000136136	0.00308301	yes	ID=orange1.1t03629.1	Info=Putative%20tau%20class%20glutathione%20transferase%20GSTU47%3BGlutathione%20transferase%20GST%2023%3B%20Probable%20glutathione%20S-transferase%3B%20Glutathione%20S-transferase%20U7%3B%20Probable%20glutathione%20S-transferase%20parC%3B%20Probable%20glutathione%20S-transferase%20parA%3B%20Probable%20maleylacetoacetate%20isomerase%3B%20Maleylacetoacetate%20isomerase%3B%20Glutathione%20S-transfe…
Cs2g18910.1:0-2526	on_1_week	def_1_week	OK	77.3918	32.8665	-1.23556	2.35473	5.54534	2.93386e-08	1.85088e-06	yes	ID=Cs2g18910.1	Info=Subtilisin-like%20protease%3B%20Cucumisin%3B%20Xylem%20serine%20proteinase%201%3B%20Serine%20protease%20AprX%3BSubtilisin-like%20serine%20protease%20AIR3%20(Fragment)	Cit.9905.1.S1_s_at
Cs1g25600.1:0-462	on_1_week	def_1_week	OK	60.2188	25.5792	-1.23524	2.35421	3.3305	0.000866903	0.0145088	yes	ID=Cs1g25600.1	Info=Thiosulfate%20sulfurtransferase%2C%20chloroplastic%3B%20Senescence-associated%20protein%20DIN1%3BPutative%20uncharacterized%20protein%20Sb04g003965%20(Fragment)	Cit.11883.1.S1_s_at
Cs3g19780.1:712-1703	on_1_week	def_1_week	OK	33.6638	14.3045	-1.23473	2.35337	3.83798	0.000124053	0.00285645	yes	ID=Cs3g19780.1	Info=Two-component%20system%20sensor%20histidine%20kinase/response%20regulator%2C%20putative%3BTwo-component%20response%20regulator%20ARR9%3B%203'%2C5'-cyclic-nucleotide%20phosphodiesterase%20regA%3B%20Putative%20two-component%20response%20regulator%20ARR21%3B%20Two-component%20response%20regulator-like%20APRR5	Cit.16792.1.S1_at
Cs5g18500.1:228-1374	on_1_week	def_1_week	OK	84.3339	35.8788	-1.23298	2.35052	4.63857	3.5083e-06	0.000132256	yes	ID=Cs5g18500.1	Info=22.0%20kDa%20heat%20shock%20protein%3B%2022.0%20kDa%20class%20IV%20heat%20shock%20protein%3B%2022.7%20kDa%20class%20IV%20heat%20shock%20protein%3B%2023.2%20kDa%20heat%20shock%20protein%3B%2017.8%20kDa%20class%20I%20heat%20shock%20protein%3B%2017.5%20kDa%20class%20I%20heat%20shock%20protein%3B%2018.1%20kDa%20class%20I%20heat%20shock%20protein%20(Fragment)%3B%2018.2%20kDa%20class%20I%20heat%20…	Cit.185.1.S1_s_at	Cit.23273.1.S1_at
orange1.1t04469.1:1-1286	on_1_week	def_1_week	OK	36.7487	15.7299	-1.22418	2.33623	4.19085	2.77908e-05	0.000795447	yes	ID=orange1.1t04469.1	Info=Peroxidase%2015%3B%20Peroxidase%20C1C%20(Fragment)%3B%20Lignin-forming%20anionic%20peroxidase%3B%20Peroxidase%20N%3B%20Cationic%20peroxidase%201%3BApoplastic%20anionic%20gaiacol%20peroxidase
Cs8g15100.1:0-1020	on_1_week	def_1_week	OK	52.8053	22.7045	-1.21771	2.32577	4.27108	1.94533e-05	0.000598357	yes	ID=Cs8g15100.1	Info=Putative%20uncharacterized%20protein%20Sb02g028220%3BProtein%20TRANSPARENT%20TESTA%201%3B%20Protein%20SENSITIVE%20TO%20PROTON%20RHIZOTOXICITY%201%3B%20Zinc%20finger%20protein%20STOP1%20homolog%3B%20Zinc%20finger%20protein%20STAR3%3B%20Zinc%20finger%20protein%20JACKDAW%3B%20Zinc%20finger%20protein%20MAGPIE%3B%20Zinc%20finger%20protein%20NUTCRACKER%3B%20ATM%20interactor%3B%20Fez%20family%20zin…
Cs9g16060.1:0-1520	on_1_week	def_1_week	OK	15.5226	6.67488	-1.21755	2.32551	3.52543	0.000422801	0.00810532	yes	ID=Cs9g16060.1	Info=Putative%20uncharacterized%20protein%20OSJNBa0059G06.6
Cs1g09130.1:16-3481	on_1_week	def_1_week	OK	13.046	5.61283	-1.21681	2.32432	3.85653	0.000115007	0.00267808	yes	ID=Cs1g09130.1	Info=Probable%20polygalacturonase%3B%20Endo-polygalacturonase%3B%20Polygalacturonase%3BGlycoside%20hydrolase%20family%2028%20protein%20/%20polygalacturonase%20(Pectinase)%20family%20protein	Cit.33107.1.S1_at	Cit.38924.1.S1_at	Cit.8717.1.S1_at
Cs7g32160.1:0-618	on_1_week	def_1_week	OK	249.224	107.346	-1.21518	2.3217	5.09044	3.57226e-07	1.75282e-05	yes	ID=Cs7g32160.1	Info=Protease%20inhibitor/seed%20storage/lipid%20transfer%20protein%20(LTP)%20family%20protein%20(Fragment)
Cs9g09640.1:79-1850	on_1_week	def_1_week	OK	11.1972	4.8251	-1.2145	2.3206	3.34629	0.000818994	0.0137968	yes	ID=Cs9g09640.1	Info=Putative%20uncharacterized%20protein%20Sb01g009900%3BPeptide%20transporter%20PTR3-A%3B%20Probable%20peptide/nitrate%20transporter%20At2g40460%3B%20Nitrate%20transporter%201.1%3B%20Putative%20peptide/nitrate%20transporter%20At2g37900%3B%20Probable%20nitrite%20transporter%20At1g68570%3B%20Putative%20nitrate%20excretion%20transporter%204%3B%20Nitrate%20excretion%20transporter%201%3B%20Probable%…
Cs3g15140.1:0-1242	on_1_week	def_1_week	OK	43.5919	18.7984	-1.21345	2.31892	4.28539	1.82416e-05	0.000566728	yes	ID=Cs3g15140.1	Info=Nicotianamine%20synthase%3B%20Probable%20nicotianamine%20synthase%204%3B%20Nicotianamine%20synthase-like%205%20protein%3BPutative%20S-adenosyl-methionine%203-amino-3-carboxypropyl%20transferase%20(Fragment)	Cit.30146.1.S1_at
Cs7g01400.1:5-1996	on_1_week	def_1_week	OK	21.5114	9.27845	-1.21315	2.31843	4.12668	3.68031e-05	0.00102126	yes	ID=Cs7g01400.1	Info=Siroheme%20synthase%3BS-adenosyl-L-methionine-dependent%20uroporphyrinogen%20III%20methyltransferase-like	Cit.27781.1.S1_at	Cit.39755.1.S1_at
Cs1g08280.1:0-1946	on_1_week	def_1_week	OK	64.4428	27.8591	-1.20987	2.31317	5.08192	3.73637e-07	1.8261e-05	yes	ID=Cs1g08280.1	Info=Putative%20uncharacterized%20protein%20Sb05g005970	Cit.21700.1.S1_at
Cs9g08850.1:74-3636	on_1_week	def_1_week	OK	110.486	47.8131	-1.20839	2.3108	5.54392	2.95768e-08	1.85643e-06	yes	ID=Cs9g08850.1	Info=Ethylene%20receptor%202%3B%20Protein%20EIN4%3B%20Ethylene%20response%20sensor%202%3B%20Histidine%20kinase%202%3B%20Hybrid%20signal%20transduction%20histidine%20kinase%20J%3B%20Hybrid%20signal%20transduction%20protein%20dokA%3B%20Hybrid%20signal%20transduction%20histidine%20kinase%20E%3B%20Hybrid%20signal%20transduction%20histidine%20kinase%20L%3B%20Sensor%20protein%20gacS%3B%20Hybrid%20signa…	Cit.28131.1.S1_s_at	Cit.31061.1.S1_s_at
Cs7g15770.1:0-998	on_1_week	def_1_week	OK	75.8749	32.8545	-1.20753	2.30942	4.52818	5.94944e-06	0.000213231	yes	ID=Cs7g15770.1	Info=Glutathione%20transferase%20GST%2023%3B%20Probable%20glutathione%20S-transferase%3B%20Glutathione%20S-transferase%20U7%3B%20Probable%20glutathione%20S-transferase%20parA%3B%20Probable%20glutathione%20S-transferase%20parC%3B%20Maleylacetoacetate%20isomerase%3B%20Probable%20maleylacetoacetate%20isomerase%3BGlutathione%20S-transferase%2C%20C-terminal%3B%20Thioredoxin-like%20fold	Cit.6308.1.S1_at
orange1.1t03275.1:5-1726	on_1_week	def_1_week	OK	20.9581	9.09036	-1.2051	2.30553	3.92938	8.51666e-05	0.002073	yes	ID=orange1.1t03275.1	Info=Zinc%20transporter%201%3B%20Fe(2+)%20transport%20protein%201%3B%20Probable%20zinc%20transporter%208%3B%20Zinc%20transporter%206%2C%20chloroplastic%3B%20Fe(2+)%20transport%20protein%203%2C%20chloroplastic%3B%20Zinc-regulated%20transporter%202%3BPutative%20uncharacterized%20protein%20Sb02g006960	Cit.13862.1.S1_at	Cit.23498.1.S1_s_at	Cit.24270.1.S1_at
Cs4g02460.1:0-912	on_1_week	def_1_week	OK	27.7547	12.0385	-1.20508	2.3055	3.46881	0.000522761	0.00964742	yes			Cit.8696.1.S1_s_at
Cs2g10930.1:30-1163	on_1_week	def_1_week	OK	30.8816	13.411	-1.20333	2.30271	3.82079	0.000133025	0.00302919	yes	ID=Cs2g10930.1	Info=Protein%20PHLOEM%20PROTEIN%202-LIKE%20A1%3B%20Uncharacterized%20protein%20PHLOEM%20PROTEIN%202-LIKE%20A4%3B%20Putative%20protein%20PHLOEM%20PROTEIN%202-LIKE%20A3%3B%20F-box%20protein%20PP2-B10%3B%20Putative%20F-box%20protein%20PP2-B12%3BSimilar%20to%20Arabidopsis%20thaliana%20hypothetical%20protein%20T16H5.200
Cs2g07480.1:1-2191	on_1_week	def_1_week	OK	11.6521	5.06325	-1.20245	2.3013	3.6125	0.000303265	0.00606775	yes	ID=Cs2g07480.1	Info=Serine-threonine%20protein%20kinase%2C%20plant-type%2C%20putative%3BCysteine-rich%20receptor-like%20protein%20kinase%2010%3B%20Putative%20cysteine-rich%20receptor-like%20protein%20kinase%2020%3B%20G-type%20lectin%20S-receptor-like%20serine/threonine-protein%20kinase%20B120%3B%20Receptor-like%20serine/threonine-protein%20kinase%20SD1-6%3B%20Putative%20G-type%20lectin%20S-receptor-like%20serin…	Cit.28648.1.S1_at	Cit.35877.1.S1_at	Cit.35877.1.S1_s_at
Cs5g13540.1:0-3004	on_1_week	def_1_week	OK	31.2222	13.5769	-1.20142	2.29966	4.6861	2.78458e-06	0.000108275	yes	ID=Cs5g13540.1	Info=Probable%20LRR%20receptor-like%20serine/threonine-protein%20kinase%20At1g53430%3B%20Probable%20leucine-rich%20repeat%20receptor-like%20serine/threonine-protein%20kinase%20At3g14840%3B%20Cysteine-rich%20receptor-like%20protein%20kinase%2011%3B%20G-type%20lectin%20S-receptor-like%20serine/threonine-protein%20kinase%20B120%3B%20Putative%20G-type%20lectin%20S-receptor-like%20serine/threonine-pro…
orange1.1t04274.1:0-1638	on_1_week	def_1_week	OK	23.1954	10.0944	-1.20029	2.29786	3.85603	0.000115244	0.00267855	yes	ID=orange1.1t04274.1	Info=Galactoside%202-alpha-L-fucosyltransferase%3B%20Fucosyltransferase%202%3B%20Probable%20fucosyltransferase%207%3B%20Putative%20fucosyltransferase%2010%3BGalactoside%202-alpha-L-fucosyltransferase%2C%20putative	Cit.22641.1.S1_s_at
Cs4g12260.1:23-1599	on_1_week	def_1_week	OK	17.6821	7.70024	-1.19931	2.2963	3.63523	0.000277735	0.00563906	yes	ID=Cs4g12260.1	Info=21.7%20kDa%20class%20VI%20heat%20shock%20protein%3B%2022.3%20kDa%20class%20VI%20heat%20shock%20protein%3B%2017.6%20kDa%20class%20I%20heat%20shock%20protein%203%3B%2018.5%20kDa%20class%20I%20heat%20shock%20protein%3B%2018.2%20kDa%20class%20I%20heat%20shock%20protein%3B%2018.1%20kDa%20class%20I%20heat%20shock%20protein%20(Fragment)%3B%2017.9%20kDa%20class%20I%20heat%20shock%20protein%3B%2017.5…	Cit.21238.1.S1_at
Cs2g15710.1:0-1197	on_1_week	def_1_week	OK	66.8256	29.1285	-1.19797	2.29417	4.62648	3.71936e-06	0.000139363	yes	ID=Cs2g15710.1	Info=Putative%20uncharacterized%20protein%20At2g31120%20(Fragment)
Cs8g10110.1:657-1041	on_1_week	def_1_week	OK	315.582	137.906	-1.19433	2.28839	4.46178	8.1281e-06	0.000285523	yes	ID=Cs8g10110.1	Info=Putative%20uncharacterized%20protein%20Sb10g001890%3BAuxin-induced%20protein%20PCNT115%3B%20Aldo-keto%20reductase%20yakc%20[NADP+]%3B%20Uncharacterized%20oxidoreductase%20YccK
Cs6g18930.1:384-1781	on_1_week	def_1_week	OK	34.9747	15.3806	-1.1852	2.27395	3.95462	7.66568e-05	0.00188442	yes	ID=Cs6g18930.1	Info=AP2/ERF%20and%20B3%20domain-containing%20transcription%20repressor%20RAV2%3B%20AP2/ERF%20and%20B3%20domain-containing%20transcription%20factor%20RAV1%3B%20AP2/ERF%20and%20B3%20domain-containing%20protein%20Os01g0693400%3B%20Putative%20AP2/ERF%20and%20B3%20domain-containing%20protein%20Os01g0140700%3B%20B3%20domain-containing%20protein%20Os02g0764100%3B%20B3%20domain-containing%20transcriptio…
Cs7g02850.1:0-1508	on_1_week	def_1_week	OK	30.3456	13.3549	-1.18412	2.27225	4.00934	6.08878e-05	0.00154913	yes	ID=Cs7g02850.1	Info=Oryza%20sativa%20protein%20similar%20to%20ABA-responsive%20protein%20AAP03417%3BGEM-like%20protein%205%3B%20GLABRA2%20expression%20modulator%3B%20Putative%20GEM-like%20protein%203	Cit.10676.1.S1_at	Cit.10675.1.S1_s_at	Cit.21229.1.S1_s_at
orange1.1t01952.1:6-1795	on_1_week	def_1_week	OK	36.8508	16.2573	-1.1806	2.26671	4.36629	1.26377e-05	0.000413399	yes	ID=orange1.1t01952.1	Info=Reticuline%20oxidase-like%20protein%3B%20Reticuline%20oxidase%3B%20Uncharacterized%20FAD-linked%20oxidoreductase%20yvdP%3B(S)-tetrahydroprotoberberine%20oxidase	Cit.12518.1.S1_at
orange1.1t03414.1:0-1069	on_1_week	def_1_week	OK	35.5399	15.6877	-1.17981	2.26547	3.82327	0.000131691	0.00300436	yes	ID=orange1.1t03414.1	Info=Early%20nodulin-like%20protein%201%3B%20Early%20nodulin-16%3B%20Umecyanin%3B%20Mavicyanin%3B%20Blue%20copper%20protein%3B%20Lamin-like%20protein%3B%20Uclacyanin-2%3BPutative%20early%20nodulin-like%202%20predicted%20GPI-anchored%20protein%20(Fragment)	Cit.7727.1.S1_at
Cs1g15670.1:4-1037	on_1_week	def_1_week	OK	44.8411	19.9266	-1.17013	2.25032	3.92426	8.69953e-05	0.00210508	yes	ID=Cs1g15670.1	Info=Putative%20uncharacterized%20protein%20Sb09g006280	Cit.14810.1.S1_s_at	Cit.14811.1.S1_at
Cs5g10420.1:16-1736	on_1_week	def_1_week	OK	11.857	5.3002	-1.16162	2.23708	3.27794	0.00104568	0.0168357	yes	ID=Cs5g10420.1	Info=Putative%20calmodulin%20binding%20protein%20(Fragment)	Cit.28767.1.S1_at	Cit.31080.1.S1_s_at
Cs1g07110.1:10-1191	on_1_week	def_1_week	OK	99.9044	44.873	-1.1547	2.22638	4.6956	2.65821e-06	0.000103687	yes	ID=Cs1g07110.1	Info=Putative%20uncharacterized%20protein%20Sb04g027250%3BE3%20ubiquitin-protein%20ligase%20RMA3%3B%20RING%20finger%20protein%205%3B%20Peroxisome%20biogenesis%20factor%2010%3B%20Helicase-like%20transcription%20factor
Cs1g24030.1:154-2568	on_1_week	def_1_week	OK	21.5902	9.70995	-1.15284	2.22351	4.15082	3.31287e-05	0.000924687	yes	ID=Cs1g24030.1	Info=GRAS%20family%20transcription%20factor%20containing%20protein%2C%20expressed%3BScarecrow-like%20protein%204%3B%20Chitin-inducible%20gibberellin-responsive%20protein%202%3B%20DELLA%20protein%20RGL2%3B%20Scarecrow-like%20transcription%20factor%20PAT1%3B%20Protein%20SCARECROW%3B%20Nodulation-signaling%20pathway%202%20protein%3B%20DELLA%20protein%20GAI%3B%20DELLA%20protein%20GAIP%3B%20DELLA%20pr…	Cit.15266.1.S1_s_at
Cs4g11330.1:0-1000	on_1_week	def_1_week	OK	23.8273	10.7255	-1.15157	2.22156	3.29599	0.000980743	0.0160409	yes	ID=Cs4g11330.1	Info=(+)-delta-cadinene%20synthase%20isozyme%20A%2C%20putative%3B(E)-beta-farnesene%20synthase%3B%20(-)-germacrene%20D%20synthase%3B%20(+)-delta-cadinene%20synthase%20isozyme%20C2%3B%20(+)-delta-cadinene%20synthase%3B%20(+)-delta-cadinene%20synthase%20isozyme%20A%3B%20Valencene%20synthase%3B%20(E%2CE)-germacrene%20B%20synthase%3B%205-epi-aristolochene%20synthase%202%3B%20Germacrene%20C%20synthase…
Cs6g03700.1:5-2740	on_1_week	def_1_week	OK	7.8334	3.52889	-1.15042	2.21979	3.33904	0.000840691	0.0141238	yes
Cs8g13100.1:844-2203	on_1_week	def_1_week	OK	10.9973	4.95739	-1.1495	2.21837	2.92808	0.00341059	0.0424278	yes	ID=Cs8g13100.1	Info=Putative%20uncharacterized%20protein%20Sb04g026930%3BBifunctional%20nitrilase/nitrile%20hydratase%20NIT4A%3B%20Nitrilase%202%3B%20Putative%20nitrilase-like%20protein%20NIT1%3B%20Aliphatic%20nitrilase%3B%20Nitrilase%2C%20bromoxynil-specific%3B%20Nitrilase%2C%20arylacetone-specific%3B%20Omega-amidase%20NIT2	Cit.21496.1.S1_at
Cs2g28610.1:6-2536	on_1_week	def_1_week	OK	24.4864	11.0406	-1.14917	2.21786	4.29834	1.72079e-05	0.000544183	yes	ID=Cs2g28610.1	Info=Auxin-induced%20protein%205NG4%3BContains%20similarity%20to%20integral%20membrane%20protein%20nodulin	Cit.14663.1.S1_s_at	Cit.23604.1.S1_at
orange1.1t02389.1:23-1021	on_1_week	def_1_week	OK	23.2132	10.4668	-1.14912	2.21779	3.2253	0.00125839	0.0192336	yes	ID=orange1.1t02389.1	Info=S-adenosylmethionine-dependent%20methyltransferase%20(Fragment)%3BPutative%20methyltransferase%20DDB_G0268948	Cit.15137.1.S1_at
Cs9g16820.1:0-992	on_1_week	def_1_week	OK	156.401	70.5886	-1.14774	2.21567	4.72389	2.31378e-06	9.14053e-05	yes	ID=Cs9g16820.1	Info=Dehydration-responsive%20element-binding%20protein%201A%2C%20putative%3BEthylene-responsive%20transcription%20factor%20ERF026%3B%20Dehydration-responsive%20element-binding%20protein%201B%3B%20Ethylene-responsive%20transcription%20factor%20TINY%3B%20Pathogenesis-related%20genes%20transcriptional%20activator%20PTI6	Cit.18673.1.S1_at
Cs6g09780.1:0-2403	on_1_week	def_1_week	OK	11.452	5.17678	-1.14547	2.21218	3.45816	0.000543881	0.00994835	yes	ID=Cs6g09780.1	Info=U-box%20domain-containing%20protein%2016%3B%20E3%20ubiquitin-protein%20ligase%20SPL11%3B%20Protein%20spotted%20leaf%2011%3B%20Putative%20U-box%20domain-containing%20protein%2046%3B%20Putative%20E3%20ubiquitin-protein%20ligase%20LIN-2%3B%20Putative%20E3%20ubiquitin-protein%20ligase%20LIN%3BArmadillo/beta-catenin%20repeat%20family%20protein%20(Fragment)	Cit.7343.1.S1_s_at	Cit.7343.1.S1_at
Cs1g23710.1:0-1986	on_1_week	def_1_week	OK	21.109	9.55239	-1.14392	2.20981	3.8953	9.80775e-05	0.00233666	yes	ID=Cs1g23710.1	Info=Anthocyanidin%203-O-glucosyltransferase%205%3B%20UDP-glycosyltransferase%2072D1%3B%20Hydroquinone%20glucosyltransferase%3B%20Anthocyanidin%203-O-glucosyltransferase%206%20(Fragment)%3B%20Baicalein%207-O-glucuronosyltransferase%3BUDP-glucoronosyl/UDP-glucosyl%20transferase%20family%20protein	Cit.37373.1.S1_at	Cit.6322.1.S1_at
Cs7g29900.1:0-1659	on_1_week	def_1_week	OK	32.0448	14.6317	-1.131	2.1901	4.06735	4.75515e-05	0.00125904	yes	ID=Cs7g29900.1	Info=Putative%20uncharacterized%20protein%3BCytochrome%20P450%2082A3%3B%20Cytochrome%20P450%2082A1%20(Fragment)%3B%20Isoflavone%202'-hydroxylase%3B%20Flavonoid%203'-monooxygenase%3B%20Premnaspirodiene%20oxygenase%3B%20Beta-amyrin%2024-hydroxylase%3B%205-epiaristolochene%201%2C3-dihydroxylase%3B%20Tabersonine%2016-hydroxylase%20(Fragment)%3B%20Licodione%20synthase%3B%20Psoralen%20synthase%20(Fragm…
Cs8g10170.1:0-999	on_1_week	def_1_week	OK	170.676	78.1998	-1.12603	2.18257	4.92191	8.57037e-07	3.82573e-05	yes	ID=Cs8g10170.1	Info=Auxin-induced%20protein%20PCNT115%3B%20IN2-2%20protein%3B%20Aldo-keto%20reductase%20yakc%20[NADP+]%3B%20Pyridoxal%20reductase%3B%20Uncharacterized%20oxidoreductase%20YccK%3B%20Uncharacterized%20oxidoreductase%20YqkF%3B%20General%20stress%20protein%2069%3BPutative%20uncharacterized%20protein%20Sb02g033230
Cs2g04920.1:0-2259	on_1_week	def_1_week	OK	9.65248	4.42274	-1.12596	2.18247	3.26938	0.00107782	0.0171743	yes	ID=Cs2g04920.1	Info=Armadillo/beta-catenin-like%20repeats-containing%20protein
Cs3g19060.1:76-3209	on_1_week	def_1_week	OK	238.975	109.843	-1.12142	2.17561	4.82243	1.4182e-06	5.86491e-05	yes	ID=Cs3g19060.1	Info=Putative%20nitrate%20reductase%20(NADH)%20(Fragment)%3BNitrate%20reductase%20[NAD(P)H]%3B%20Nitrate%20reductase%20[NADH]%3B%20Inducible%20nitrate%20reductase%20[NADH]%202%3B%20Nitrate%20reductase%20[NADH]%2C%20clone%20PBNBR1412%3B%20Nitrate%20reductase%20[NADH]%20(Fragment)%3B%20Nitrate%20reductase%20[NADPH]%3B%20Nitrate%20reductase%20[NAD(P)H]%20(Fragment)%3B%20NADH-cytochrome%20b5%20reduct…	Cit.10334.1.S1_s_at	Cit.10334.1.S1_at	Cit.22980.1.S1_s_at
Cs3g02125.1:1-559	on_1_week	def_1_week	OK	355.968	163.887	-1.11904	2.17202	4.85971	1.17557e-06	5.04719e-05	yes	ID=Cs3g02125.1	Info=Defensin-like%20protein%3B%20Defensin%20J1-2%3B%20Putative%20defensin-like%20protein%203%3BLow-molecular-weight%20cysteine-rich%20protein%20LCR69%2C%20putative	Cit.2831.1.S1_s_at
orange1.1t05700.1:0-406	on_1_week	def_1_week	OK	321.495	148.574	-1.11362	2.16388	4.29142	1.77538e-05	0.000555762	yes
Cs6g01840.1:7-694	on_1_week	def_1_week	OK	69.2105	31.9991	-1.11296	2.16289	3.67889	0.000234252	0.00492921	yes	ID=Cs6g01840.1	Info=Hydrophobic%20protein%20LTI6A%3B%20Low%20temperature-induced%20protein%20lt101.1%3B%20Salt%20stress-induced%20hydrophobic%20peptide%20ESI3%3B%20UPF0057%20membrane%20protein%20At1g57550%3B%20Plasma%20membrane%20proteolipid%203%3BLow%20temperature%20and%20salt%20responsive%20protein%20LTI6B
Cs6g07320.1:80-1101	on_1_week	def_1_week	OK	70.2161	32.4814	-1.11219	2.16174	4.09366	4.24619e-05	0.00114889	yes	ID=Cs6g07320.1	Info=Cytosolic%20class%20I%20small%20heat%20shock%20protein%203A%3B17.3%20kDa%20class%20I%20heat%20shock%20protein%3B%2017.7%20kDa%20class%20I%20heat%20shock%20protein%3B%2017.6%20kDa%20class%20I%20heat%20shock%20protein%3B%2018.2%20kDa%20class%20I%20heat%20shock%20protein%3B%2017.5%20kDa%20class%20I%20heat%20shock%20protein%3B%2018.1%20kDa%20class%20I%20heat%20shock%20protein%3B%2017.8%20kDa%20c…
Cs2g25470.1:0-2452	on_1_week	def_1_week	OK	34.4552	16.0031	-1.10637	2.15303	4.41659	1.00268e-05	0.000341547	yes	ID=Cs2g25470.1	Info=Putative%20uncharacterized%20protein%20Sb06g013890	Cit.22882.1.S1_at	Cit.22882.1.S1_x_at	Cit.6217.1.S1_at
Cs7g23210.1:7-2899	on_1_week	def_1_week	OK	9.44803	4.40604	-1.10053	2.14433	3.43339	0.000596089	0.0107444	yes	ID=Cs7g23210.1	Info=Transposon%20protein%2C%20putative%2C%20Mutator%20sub-class%2C%20expressed	Cit.29639.1.S1_at	Cit.4227.1.S1_s_at
Cs2g22820.1:3-762	on_1_week	def_1_week	OK	49.8841	23.3936	-1.09247	2.13239	3.46973	0.000520973	0.00962905	yes	ID=Cs2g22820.1	Info=Putative%20uncharacterized%20protein%20Sb06g029860	Cit.15018.1.S1_at
Cs6g02690.1:47-1438	on_1_week	def_1_week	OK	206.161	96.8949	-1.08928	2.12768	5.04483	4.53918e-07	2.14225e-05	yes	ID=Cs6g02690.1	Info=Isopentenyl-diphosphate%20Delta-isomerase%20I%3B%20Isopentenyl-diphosphate%20Delta-isomerase%20II%3B%20Isopentenyl-diphosphate%20Delta-isomerase%20II%2C%20chloroplastic%3B%20Isopentenyl-diphosphate%20Delta-isomerase%20I%2C%20chloroplastic%3B%20Isopentenyl-diphosphate%20Delta-isomerase%201%3BPlastid%20isopentenyl%20pyrophosphate:dimethylallyl%20pyrophosphate%20isomerase%20isoform%201	Cit.27203.1.S1_s_at	Cit.9841.1.S1_s_at	Cit.9842.1.S1_s_at
orange1.1t03893.1:0-3299	on_1_week	def_1_week	OK	16.4621	7.74511	-1.08779	2.12548	3.97627	7.0006e-05	0.00175228	yes	ID=orange1.1t03893.1	Info=Probable%20LRR%20receptor-like%20serine/threonine-protein%20kinase%20At3g47570%3B%20LRR%20receptor-like%20serine/threonine-protein%20kinase%20GSO1%3B%20LRR%20receptor-like%20serine/threonine-protein%20kinase%20EFR%3B%20Putative%20receptor-like%20protein%20kinase%20At3g47110%3B%20Probable%20leucine-rich%20repeat%20receptor-like%20protein%20kinase%20At5g63930%3B%20Leucine-rich%20repeat%20recep…
Cs8g15720.1:12-1429	on_1_week	def_1_week	OK	14.3754	6.76721	-1.08697	2.12427	3.08562	0.00203125	0.0283161	yes	ID=Cs8g15720.1	Info=Xyloglucan%20endotransglucosylase/hydrolase%20protein%2014%2C%20putative%3BProbable%20xyloglucan%20endotransglucosylase/hydrolase%20protein%2032%3B%20Xyloglucan%20endotransglucosylase/hydrolase%20protein%2022%3B%20Probable%20xyloglucan%20endotransglucosylase/hydrolase%3B%20Probable%20xyloglucan%20endotransglucosylase/hydrolase%20(Fragment)%3B%20Xyloglucan%20endotransglycosylase/hydrolase%20p…	Cit.11983.1.S1_s_at
Cs7g05390.1:3-3053	on_1_week	def_1_week	OK	128.398	60.5517	-1.08438	2.12046	4.91746	8.76763e-07	3.8997e-05	yes	ID=Cs7g05390.1	Info=Putative%20uncharacterized%20protein%20Sb04g006870%3BEIN3-binding%20F-box%20protein%201%3B%20Uncharacterized%20F-box/LRR-repeat%20protein%20C02F5.7%3B%20F-box/LRR-repeat%20protein%202%3B%20F-box%20protein%20SKP2A%3B%20Putative%20F-box/LRR-repeat%20protein%208%3B%20JmjC%20domain-containing%20histone%20demethylation%20protein%201%3B%20Protein%20AMN1%20homolog	Cit.1251.1.S1_s_at	Cit.22088.1.S1_at	Cit.25766.1.S1_s_at
Cs5g32270.1:5-1380	on_1_week	def_1_week	OK	186.952	88.4419	-1.07987	2.11385	4.84768	1.24912e-06	5.28951e-05	yes	ID=Cs5g32270.1	Info=Putative%20uncharacterized%20protein%20Sb10g027490%3BPeroxidase%203%3B%20Cationic%20peroxidase%202%3B%20Peroxidase%20C1C%20(Fragment)%3B%20Peroxidase%20N%3B%20Lignin-forming%20anionic%20peroxidase	Cit.34096.1.S1_s_at
Cs9g18240.1:87-1634	on_1_week	def_1_week	OK	21.4422	10.1703	-1.07608	2.1083	3.43996	0.000581805	0.0105022	yes	ID=Cs9g18240.1	Info=Cyclic%20nucleotide-gated%20ion%20channel%201%3B%20Probable%20cyclic%20nucleotide-gated%20ion%20channel%2010%3B%20Putative%20cyclic%20nucleotide-gated%20ion%20channel%2013%3BCyclic%20nucleotide-gated%20ion%20channel%209%2C%20putative%2C%20expressed
Cs7g30110.1:14-2000	on_1_week	def_1_week	OK	30.7257	14.6059	-1.07289	2.10364	4.02499	5.69767e-05	0.00147002	yes	ID=Cs7g30110.1	Info=Putative%20uncharacterized%20protein%20Sb01g036010	Cit.16843.1.S1_at
Cs2g26550.1:93-3471	on_1_week	def_1_week	OK	101.228	48.189	-1.07083	2.10064	4.96682	6.80581e-07	3.10531e-05	yes	ID=Cs2g26550.1	Info=Leucine-rich%20repeat%20receptor-like%20protein%20kinase%20(Fragment)%3BReceptor-like%20protein%20kinase%20HSL1%3B%20LRR%20receptor-like%20serine/threonine-protein%20kinase%20HSL2%3B%20Leucine-rich%20repeat%20receptor-like%20serine/threonine-protein%20kinase%20BAM1%3B%20Leucine-rich%20repeat%20receptor-like%20protein%20kinase%20PXL2%3B%20Leucine-rich%20repeat%20receptor-like%20protein%20kina…	Cit.17220.1.S1_at	Cit.17220.1.S1_s_at	Cit.4354.1.S1_at
Cs7g30860.1:1-866	on_1_week	def_1_week	OK	30.7473	14.6453	-1.07002	2.09946	3.13134	0.00174009	0.0250188	yes	ID=Cs7g30860.1	Info=Transcription%20factor%20bHLH51%3B%20Putative%20transcription%20factor%20bHLH107%3B%20Transcription%20factor%20ABA-INDUCIBLE%20bHLH-TYPE%3B%20Transcription%20factor%20ABORTED%20MICROSPORES%3B%20Transcription%20factor%20SPATULA%3B%20Transcription%20factor%20ALC%3BHelix-loop-helix%20DNA-binding%20domain%20containing%20protein%2C%20expressed
Cs5g06570.1:6-1638	on_1_week	def_1_week	OK	11.0134	5.24786	-1.06946	2.09865	2.92807	0.0034107	0.0424278	yes	ID=Cs5g06570.1	Info=Vignain%3B%20KDEL-tailed%20cysteine%20endopeptidase%20CEP1%3B%20Thiol%20protease%20SEN102%3B%20Cysteine%20proteinase%20EP-B%202%3B%20Xylem%20cysteine%20proteinase%202%3B%20Cysteine%20proteinase%20RD21a%3B%20Cysteine%20proteinase%20COT44%20(Fragment)%3B%20Oryzain%20alpha%20chain%3B%20Germination-specific%20cysteine%20protease%201%3B%20Oryzain%20beta%20chain%3B%20Cysteine%20protease%201%3B%20P…	Cit.29626.1.S1_s_at	Cit.4078.1.S1_at
Cs2g17080.1:438-1661	on_1_week	def_1_week	OK	23.8266	11.3882	-1.06503	2.09221	3.25746	0.00112414	0.0177522	yes	ID=Cs2g17080.1	Info=Plant%20invertase/pectin%20methylesterase%20inhibitor%20domain-containing%20protein%3B21%20kDa%20protein%3B%20Probable%20pectinesterase/pectinesterase%20inhibitor%2013	Cit.29566.1.S1_s_at	Cit.3421.1.S1_at
Cs9g18840.1:74-1413	on_1_week	def_1_week	OK	233.745	111.768	-1.06443	2.09134	4.85838	1.18349e-06	5.06363e-05	yes			Cit.22918.1.S1_at	Cit.22918.1.S1_x_at
Cs5g08450.1:18-1448	on_1_week	def_1_week	OK	16.9647	8.11974	-1.06303	2.08931	3.16482	0.0015518	0.0228157	yes	ID=Cs5g08450.1	Info=Hydroxyproline-rich%20glycoprotein%20family%20protein
Cs5g08910.1:0-1773	on_1_week	def_1_week	OK	46.2581	22.2305	-1.05717	2.08085	4.19214	2.7634e-05	0.000792793	yes	ID=Cs5g08910.1	Info=Putative%20uncharacterized%20protein%20Sb06g023740
Cs7g31500.1:8-1803	on_1_week	def_1_week	OK	168.702	81.1888	-1.05512	2.07789	4.68143	2.84887e-06	0.000110312	yes	ID=Cs7g31500.1	Info=Uncharacterized%20acetyltransferase%20At3g50280%3B%20BAHD%20acyltransferase%20DCR%3BAnthranilate%20N-benzoyltransferase%20protein%2C%20putative	Cit.7237.1.S1_at
Cs5g18930.1:0-1305	on_1_week	def_1_week	OK	61.441	29.6137	-1.05293	2.07474	4.12648	3.68364e-05	0.00102126	yes	ID=Cs5g18930.1	Info=Hydroxycinnamoyl-Coenzyme%20A%20shikimate/quinate%20hydroxycinnamoyltransferase%3B%20Anthranilate%20N-benzoyltransferase%20protein%203%3B%20Omega-hydroxypalmitate%20O-feruloyl%20transferase%3BQuinate%20O-hydroxycinnamoyltransferase/shikimate%20O-hydroxycinnamoyltransferase
Cs5g05200.1:0-2535	on_1_week	def_1_week	OK	7.2553	3.49887	-1.05215	2.07362	2.96169	0.00305954	0.0390415	yes	ID=Cs5g05200.1	Info=Probable alpha,alpha-trehalose-phosphate synthase [UDP-forming] 9; Alpha,alpha-trehalose-phosphate synthase [UDP-forming] 5; Alpha,alpha-trehalose-phosphate synthase [UDP-forming] A; Alpha,alpha-trehalose-phosphate synthase [UDP-forming] B; Alpha,alpha-trehalose-phosphate synthase [UDP-forming] 56 kDa subunit; Trehalose-phosphatase; Trehalose-phosphate synthase; Putative uncharacterized prot…	Cit.30185.1.S1_at	Cit.34457.1.S1_at
Cs4g17320.1:88-2905	on_1_week	def_1_week	OK	26.5121	12.8172	-1.04857	2.06848	4.12521	3.70394e-05	0.00102459	yes	ID=Cs4g17320.1	Info=Potassium%20channel%20AKT1%3B%20Probable%20potassium%20channel%20AKT5%3B%20Potassium%20channel%20GORK%3B%20Potassium%20channel%20SKOR%3B%20Putative%20potassium%20channel%20KAT5%3BPulvinus%20inward-rectifying%20channel%20for%20potassium%20SPICK1
Cs2g17980.1:0-1344	on_1_week	def_1_week	OK	55.0868	26.6706	-1.04646	2.06546	4.0369	5.41623e-05	0.00141589	yes	ID=Cs2g17980.1	Info=Purple%20acid%20phosphatase%208%3BTartrate-resistant%20acid%20phosphatase%20type%205%2C%20putative	Cit.25386.1.S1_x_at	Cit.8231.1.S1_s_at
Cs7g12610.1:9-614	on_1_week	def_1_week	OK	794.02	385.598	-1.04208	2.05919	4.83912	1.30416e-06	5.46641e-05	yes
Cs7g02950.1:45-1584	on_1_week	def_1_week	OK	12.3029	5.98466	-1.03966	2.05574	2.90696	0.0036496	0.0447285	yes	ID=Cs7g02950.1	Info=Glycerophosphoryl%20diester%20phosphodiesterase%20family%20protein%3BGlycerophosphodiester%20phosphodiesterase%20GDE1%3B%20Putative%20glycerophosphocholine%20phosphodiesterase%20GPCPD1%20homolog%20T05H10.7	Cit.6647.1.S1_s_at	Cit.6647.1.S1_at
Cs2g28330.1:0-1413	on_1_week	def_1_week	OK	84.1706	41.0972	-1.03428	2.04809	4.37417	1.21893e-05	0.000400852	yes	ID=Cs2g28330.1	Info=Homeobox-leucine%20zipper%20protein%20HAT5%3B%20Putative%20homeobox-leucine%20zipper%20protein%20ATHB-51%3BPutative%20uncharacterized%20protein%20At5g15150%20(Fragment)	Cit.7954.1.S1_at
Cs7g17180.1:52-1886	on_1_week	def_1_week	OK	20.3753	9.99304	-1.02783	2.03896	3.44167	0.000578142	0.0104667	yes	ID=Cs7g17180.1	Info=Probable%20WRKY%20transcription%20factor%2028%3B%20WRKY%20transcription%20factor%201%3B%20Probable%20WRKY%20transcription%20factor%20protein%201%3BWRKY11-superfamily%20of%20TFs%20having%20WRKY%20and%20zinc%20finger%20domains
Cs6g15460.1:7-1806	on_1_week	def_1_week	OK	100.696	49.4072	-1.02721	2.03808	4.51404	6.36042e-06	0.000227302	yes	ID=Cs6g15460.1	Info=Putative%20phytosulfokine%20peptide%20(Precursor)%3BPutative%20phytosulfokines%206	Cit.19461.1.S1_at	Cit.29386.1.S1_at	Cit.29267.1.S1_s_at	Cit.29267.1.S1_x_at
orange1.1t04064.1:7-1429	on_1_week	def_1_week	OK	15.5605	7.65076	-1.02422	2.03386	2.98001	0.00288238	0.0373076	yes	ID=orange1.1t04064.1	Info=Plant-specific%20domain%20TIGR01627%20family%20protein	Cit.31273.1.S1_at
Cs1g19590.1:165-1232	on_1_week	def_1_week	OK	20.9698	10.3285	-1.02168	2.03028	2.95508	0.00312592	0.0397246	yes	ID=Cs1g19590.1	Info=4%2C5-DOPA%20dioxygenase%20extradiol-like%20protein%3B%204%2C5-DOPA%20dioxygenase%20extradiol%3B%20Uncharacterized%20protein%20ygiD%3BCatalytic%20LigB%20subunit%20of%20aromatic%20ring-opening%20dioxygenase%20family	Cit.14698.1.S1_at	Cit.21199.1.S1_s_at
orange1.1t00464.1:0-1905	on_1_week	def_1_week	OK	185.211	91.5502	-1.01654	2.02306	4.65459	3.24626e-06	0.000123889	yes	ID=orange1.1t00464.1	Info=Probable%20indole-3-acetic%20acid-amido%20synthetase%20GH3.5%3B%20Jasmonic%20acid-amido%20synthetase%20JAR1%3B%20Indole-3-acetic%20acid-amido%20synthetase%20GH3.3%3B%204-substituted%20benzoates-glutamate%20ligase%20GH3.12%3B%20Putative%20indole-3-acetic%20acid-amido%20synthetase%20GH3.9%3BJasmonic%20acid-amino%20acid-conjugating%20enzyme%20(Fragment)	Cit.12691.1.S1_s_at
Cs2g15270.1:5-58	on_1_week	def_1_week	OK	41835.8	20743.1	-1.0121	2.01684	3.13771	0.00170275	0.0245677	yes			Cit.29134.1.S1_at	Cit.29134.1.S1_s_at
Cs2g13910.1:1-1749	on_1_week	def_1_week	OK	66.9086	33.2644	-1.00821	2.01141	4.17998	2.91534e-05	0.000830604	yes	ID=Cs2g13910.1	Info=Glycerophosphoryl%20diester%20phosphodiesterase%20family%20protein%3BGlycerophosphodiester%20phosphodiesterase%20GDE1%3B%20Putative%20glycerophosphocholine%20phosphodiesterase%20GPCPD1%20homolog%20T05H10.7	Cit.11083.1.S1_s_at
orange1.1t03357.1:36-1754	on_1_week	def_1_week	OK	16.6183	8.28846	-1.00359	2.00498	3.148	0.00164391	0.0239704	yes	ID=orange1.1t03357.1	Info=Cytochrome%20P450%2071B34%3B%20Flavonoid%203'-monooxygenase%3B%20Cytochrome%20P450%2071A6%20(Fragment)%3B%204-hydroxyphenylacetaldehyde%20oxime%20monooxygenase%3B%20Premnaspirodiene%20oxygenase%3B%20Germacrene%20A%20oxidase%3B%205-epiaristolochene%201%2C3-dihydroxylase%3B%20Psoralen%20synthase%20(Fragment)%3B%20Psoralen%20synthase%3BPutative%20uncharacterized%20protein%20Sb02g025830	Cit.37134.1.S1_at
Cs3g26970.1:141-2157	on_1_week	def_1_week	OK	913.426	456.07	-1.00203	2.00282	3.53466	0.000408296	0.00790076	yes	ID=Cs3g26970.1	Info=Putative%20uncharacterized%20protein	Cit.8346.1.S1_s_at	Cit.8347.1.S1_s_at
Cs5g29870.1:35-1327	on_1_week	def_1_week	OK	42.424	21.235	-0.998436	1.99783	3.55502	0.000377945	0.00740617	yes	ID=Cs5g29870.1	Info=Ethylene-responsive%20transcription%20factor%201B%3B%20Pathogenesis-related%20genes%20transcriptional%20activator%20PTI5%3BEthylene-responsive%20transcription%20factor%201B%2C%20putative%20(Fragment)	Cit.20988.1.S1_s_at	Cit.22763.1.S1_s_at	Cit.5984.1.S1_at
Cs7g15480.1:1-1959	on_1_week	def_1_week	OK	41.2977	20.7542	-0.992658	1.98985	3.96037	7.48347e-05	0.00184697	yes	ID=Cs7g15480.1	Info=Cytochrome%20P450%2C%20family%2087%2C%20subfamily%20A%2C%20polypeptide%206%3BCytochrome%20P450%2089A2%3B%20Cytochrome%20P450%2077A1%20(Fragment)%3B%205-epiaristolochene%201%2C3-dihydroxylase%3B%20Tabersonine%2016-hydroxylase%20(Fragment)%3B%20Psoralen%20synthase
Cs7g29660.1:267-1721	on_1_week	def_1_week	OK	19.048	9.57325	-0.99256	1.98971	3.07854	0.00208015	0.0287707	yes	ID=Cs7g29660.1	Info=Two-component%20system%20sensor%20histidine%20kinase/response%20regulator%2C%20putative%3BTwo-component%20response%20regulator%20ARR17%3B%20Two-component%20response%20regulator-like%20PRR37%3B%203'%2C5'-cyclic-nucleotide%20phosphodiesterase%20regA	Cit.13936.1.S1_at	Cit.13936.1.S1_s_at
Cs3g21660.1:1-1729	on_1_week	def_1_week	OK	32.0133	16.1404	-0.98799	1.98342	3.4007	0.000672126	0.0117717	yes	ID=Cs3g21660.1	Info=Ethylene-responsive%20transcription%20factor%20ERF110%3BAP2%20domain-containing%20transcription%20factor%20family%20protein%20(Fragment)	Cit.34473.1.S1_at
Cs7g09040.1:154-1995	on_1_week	def_1_week	OK	12.9126	6.51784	-0.986317	1.98112	2.98245	0.00285952	0.0371407	yes	ID=Cs7g09040.1	Info=High%20affinity%20nitrate%20transporter%202.5%3B%20High-affinity%20nitrate%20transporter%202.1%3B%20Nitrate%20transporter%3BRehd%20high-affinity%20nitrate%20transporter%20NRT2.1
Cs2g24290.1:0-828	on_1_week	def_1_week	OK	130.289	65.9508	-0.982251	1.97555	4.02344	5.73542e-05	0.0014744	yes	ID=Cs2g24290.1	Info=Cystinosin%20homolog%3B%20Cystinosin%3B%20Cystine%20transporter%3BcDNA%20FLJ52309%2C%20highly%20similar%20to%20Homo%20sapiens%20cystinosis%2C%20nephropathic%20(CTNS)%2C%20transcript%20variant%201%2C%20mRNA	Cit.2124.1.S1_s_at
Cs8g01170.1:7-1435	on_1_week	def_1_week	OK	87.9791	44.608	-0.97986	1.97227	4.21661	2.48006e-05	0.000728408	yes	ID=Cs8g01170.1	Info=Xylem%20cysteine%20proteinase%201%3B%20Chymopapain%3B%20Papaya%20proteinase%204%3B%20Caricain%3B%20Papain%3B%20Oryzain%20alpha%20chain%3B%20Cysteine%20proteinase%20RD21a%3B%20KDEL-tailed%20cysteine%20endopeptidase%20CEP2%3B%20Cysteine%20proteinase%20COT44%20(Fragment)%3B%20Vignain%3B%20Thiol%20protease%20SEN102%3B%20Probable%20cysteine%20proteinase%20At3g19400%3B%20Oryzain%20beta%20chain%3B%…	Cit.12549.1.S1_s_at	Cit.12549.1.S1_at	Cit.30711.1.S1_at
Cs4g10140.1:0-1268	on_1_week	def_1_week	OK	127.711	65.1485	-0.971079	1.96031	4.2584	2.05898e-05	0.000622475	yes	ID=Cs4g10140.1	Info=GDSL-like%20Lipase/Acylhydrolase%20family%20protein%2C%20expressed%3BGDSL%20esterase/lipase%20At5g55050%3B%20Anter-specific%20proline-rich%20protein%20APG%3B%20Anther-specific%20proline-rich%20protein%20APG%20(Fragment)%3B%20GDSL%20esterase/lipase%20APG	Cit.17350.1.S1_at
Cs6g13640.1:0-1538	on_1_week	def_1_week	OK	40.4147	20.6532	-0.968515	1.95683	3.45426	0.000551804	0.0100487	yes	ID=Cs6g13640.1	Info=E3%20ubiquitin-protein%20ligase%20PUB22%3B%20U-box%20domain-containing%20protein%2025%3B%20Protein%20spotted%20leaf%2011%3B%20Putative%20E3%20ubiquitin-protein%20ligase%20LIN%3B%20Putative%20E3%20ubiquitin-protein%20ligase%20LIN-1%3B%20Putative%20U-box%20domain-containing%20protein%2050%3B%20WD%20repeat%2C%20SAM%20and%20U-box%20domain-containing%20protein%201%3BPutative%20uncharacterized%20p…	Cit.17545.1.S1_at
Cs3g03100.1:0-2624	on_1_week	def_1_week	OK	143.365	73.4436	-0.964987	1.95205	4.49537	6.945e-06	0.000246767	yes	ID=Cs3g03100.1	Info=Probable%20glutamyl-tRNA%20synthetase%2C%20cytoplasmic%3B%20Glutamyl-tRNA%20synthetase%2C%20cytoplasmic%3B%20Bifunctional%20aminoacyl-tRNA%20synthetase%3B%20Glutaminyl-tRNA%20synthetase%3BWhole%20genome%20shotgun%20sequence%20assembly%2C%20scaffold_68%2C%20strain%20Mel28	Cit.11709.1.S1_s_at
Cs2g24740.1:0-3274	on_1_week	def_1_week	OK	8.1611	4.18277	-0.964304	1.95112	2.93032	0.00338608	0.0422065	yes	ID=Cs2g24740.1	Info=Kelch%20repeat-containing%20protein-like%20protein%20(Fragment)%3BKelch%20repeat-containing%20protein%20At3g27220	Cit.15331.1.S1_s_at	Cit.22816.1.S1_at
orange1.1t00539.1:0-1905	on_1_week	def_1_week	OK	104.123	53.6137	-0.957615	1.9421	4.36182	1.28983e-05	0.000419705	yes	ID=orange1.1t00539.1	Info=Putative%20uncharacterized%20protein%20F22H5.2	Cit.28740.1.S1_at	Cit.30974.1.S1_at
Cs6g08550.1:181-1822	on_1_week	def_1_week	OK	18.3202	9.4654	-0.952703	1.9355	3.01703	0.00255263	0.0339026	yes	ID=Cs6g08550.1	Info=Putative%20uncharacterized%20protein%20Sb06g027540%3BTrihelix%20transcription%20factor%20GT-3b%3B%20Zinc%20finger%20and%20SCAN%20domain-containing%20protein%2020	Cit.16442.1.S1_at
Cs5g12220.1:0-1688	on_1_week	def_1_week	OK	23.6149	12.2481	-0.947134	1.92804	3.24757	0.00116393	0.0181128	yes	ID=Cs5g12220.1	Info=Putative%20uncharacterized%20protein%20Sb01g032480%3BCOBRA-like%20protein%204%3B%20Protein%20COBRA	Cit.5276.1.S1_at
Cs3g07720.1:7-1101	on_1_week	def_1_week	OK	646.868	335.9	-0.945439	1.92577	4.20041	2.66431e-05	0.00076793	yes	ID=Cs3g07720.1	Info=Stress%20responsive%20alpha-beta%20barrel%20domain-containing%20protein%20(Precursor)%3BUncharacterized%20protein%20At5g22580%3B%20Probable%20protein%20Pop3	Cit.1911.1.S1_s_at
orange1.1t04266.1:0-1777	on_1_week	def_1_week	OK	13.9862	7.28288	-0.941421	1.92042	2.87706	0.00401402	0.0484228	yes	ID=orange1.1t04266.1	Info=Putative%20uncharacterized%20protein%20At1g25250%20(Fragment)%3BZinc%20finger%20protein%20MAGPIE%3B%20Zinc%20finger%20protein%20JACKDAW%3B%20Zinc%20finger%20protein%20NUTCRACKER%3B%20Protein%20SENSITIVE%20TO%20PROTON%20RHIZOTOXICITY%201%3B%20Zinc%20finger%20protein%20STOP1%20homolog%3B%20Zinc%20finger%20protein%20STAR3%3B%20Protein%20TRANSPARENT%20TESTA%201%3B%20Zinc%20finger%20and%20BTB%20d…
Cs9g02540.1:0-1773	on_1_week	def_1_week	OK	27.9058	14.6476	-0.929901	1.90515	3.37225	0.000745576	0.0127511	yes	ID=Cs9g02540.1	Info=Medium-chain-fatty-acid--CoA%20ligase%3B%20Short-chain-fatty-acid--CoA%20ligase%3B%204-coumarate--CoA%20ligase-like%209%3BcDNA%2C%20clone:%20J100034I22%2C%20full%20insert%20sequence	Cit.31542.1.S1_at
orange1.1t06019.1:6-488	on_1_week	def_1_week	OK	2121.1	1115.66	-0.926917	1.90121	4.10879	3.97732e-05	0.00108634	yes			Cit.16933.1.S1_x_at	Cit.177.1.S1_s_at
Cs5g10240.1:9-1040	on_1_week	def_1_week	OK	50.4714	26.5589	-0.926268	1.90035	3.11943	0.00181203	0.0258428	yes	ID=Cs5g10240.1	Info=Dehydration-responsive%20element-binding%20protein%201B%3B%20Ethylene-responsive%20transcription%20factor%20ERF025%3B%20Ethylene-responsive%20transcription%20factor%20TINY%3B%20Dehydration-responsive%20element-binding%20protein%201%20(Fragment)%3BDehydration-responsive%20element-binding%20factor%201/C-repeat%20binding%20factor	Cit.6781.1.S1_at
Cs3g26220.1:20-1050	on_1_week	def_1_week	OK	177.055	93.3324	-0.923749	1.89704	3.98189	6.83689e-05	0.00171825	yes	ID=Cs3g26220.1	Info=Chaperone%20protein%20dnaJ%2011%2C%20chloroplastic%3B%20Chaperone%20protein%20DnaJ%3BPutative%20uncharacterized%20protein%20Sb07g024945%20(Fragment)	Cit.1870.1.S1_s_at	Cit.22603.1.S1_s_at
Cs3g04790.1:68-2295	on_1_week	def_1_week	OK	14.2928	7.53948	-0.922747	1.89572	3.03721	0.0023878	0.0321625	yes	ID=Cs3g04790.1	Info=Probable%20receptor-like%20protein%20kinase%20At1g11050%3B%20Probable%20LRR%20receptor-like%20serine/threonine-protein%20kinase%20RKF3%3B%20Probable%20serine/threonine-protein%20kinase%20At1g01540%3B%20Probable%20leucine-rich%20repeat%20receptor-like%20serine/threonine-protein%20kinase%20At3g14840%3B%20Cysteine-rich%20receptor-like%20protein%20kinase%2042%3B%20Proline-rich%20receptor-like%20…
Cs8g16840.1:72-1365	on_1_week	def_1_week	OK	27.9242	14.8209	-0.913881	1.88411	3.03868	0.00237616	0.0320405	yes	ID=Cs8g16840.1	Info=Fasciclin-like%20arabinogalactan%20protein%2012%3BFasciclin%20and%20related%20adhesion%20glycoprotein%20(Fragment)	Cit.2700.1.S1_s_at
Cs3g03335.1:0-392	on_1_week	def_1_week	OK	4119.75	2186.88	-0.913685	1.88385	3.85887	0.000113914	0.0026626	yes			Cit.8149.1.S1_at
Cs9g16870.1:0-1578	on_1_week	def_1_week	OK	25.8092	13.7397	-0.909534	1.87844	3.04152	0.00235387	0.0318791	yes	ID=Cs9g16870.1	Info=Multidrug%20and%20toxin%20extrusion%20protein%202%3B%20MATE%20efflux%20family%20protein%206%3B%20Uncharacterized%20transporter%20C4B3.13%3BPutative%20uncharacterized%20protein%20Sb01g031150
orange1.1t01850.1:0-1244	on_1_week	def_1_week	OK	39.3775	20.9639	-0.909466	1.87835	3.23143	0.00123171	0.018985	yes	ID=orange1.1t01850.1	Info=Two-component%20system%20sensor%20histidine%20kinase/response%20regulator%2C%20putative%3BTwo-component%20response%20regulator%20ARR9%3B%20Two-component%20response%20regulator-like%20PRR37%3B%203'%2C5'-cyclic-nucleotide%20phosphodiesterase%20regA%3B%20Putative%20two-component%20response%20regulator%20ARR21%3B%20Sensory/regulatory%20protein%20RpfC	Cit.7647.1.S1_at
Cs1g23790.1:2-2301	on_1_week	def_1_week	OK	18.0893	9.64428	-0.907391	1.87565	3.18226	0.00146129	0.0216653	yes	ID=Cs1g23790.1	Info=Scarecrow%20transcription%20factor%20family%20protein%3BScarecrow-like%20protein%2015	Cit.16441.1.S1_at
Cs3g16610.1:0-3215	on_1_week	def_1_week	OK	43.594	23.2899	-0.904426	1.8718	4.02149	5.78318e-05	0.00148359	yes	ID=Cs3g16610.1	Info=Receptor-like%20protein%20kinase%20HAIKU2%3B%20LRR%20receptor-like%20serine/threonine-protein%20kinase%20HSL2%3B%20Leucine-rich%20repeat%20receptor-like%20serine/threonine-protein%20kinase%20BAM1%3B%20Leucine-rich%20repeat%20receptor-like%20protein%20kinase%20PXL2%3B%20Receptor%20protein%20kinase%20CLAVATA1%3B%20Leucine-rich%20repeat%20receptor-like%20protein%20kinase%20TDR%3B%20Probable%20l…	Cit.30158.1.S1_at	Cit.37957.1.S1_at
Cs5g03620.1:1-1801	on_1_week	def_1_week	OK	18.0686	9.65635	-0.903931	1.87116	2.95923	0.00308408	0.039314	yes	ID=Cs5g03620.1	Info=Tubulin%20beta-6%20chain%3B%20Tubulin%20beta%20chain%3B%20Tubulin%20beta-3%20chain%20(Fragment)%3BPutative%20uncharacterized%20protein%20Sb03g037490	Cit.5408.1.S1_at
Cs8g13190.1:1-3888	on_1_week	def_1_week	OK	10.971	5.86465	-0.903579	1.8707	3.21964	0.00128351	0.0195211	yes	ID=Cs8g13190.1	Info=Putative%20uncharacterized%20protein%20At1g08800/F22O13_29	Cit.38530.1.S1_at	Cit.38691.1.S1_at
Cs6g18610.1:0-1276	on_1_week	def_1_week	OK	41.4815	22.1888	-0.902639	1.86948	3.26295	0.00110259	0.0175013	yes	ID=Cs6g18610.1	Info=Putative%20basic%20helix-loop-helix%20protein%20BHLH5%3BTranscription%20factor%20BEE%203%3B%20Transcription%20factor%20bHLH75%3B%20Transcription%20factor%20BPE%3B%20Transcription%20factor%20SPATULA%3B%20Transcription%20factor%20ALC	Cit.6808.1.S1_at
Cs5g27390.1:122-2498	on_1_week	def_1_week	OK	20.3199	10.9447	-0.892666	1.8566	3.23116	0.00123291	0.018985	yes	ID=Cs5g27390.1	Info=Dof%20zinc%20finger%20protein%20DOF3.3%3B%20Dof%20zinc%20finger%20protein%20PBF%3BAscorbate%20oxidase%20promoter-binding%20protein%20AOBP-like	Cit.17457.1.S1_at	Cit.19774.1.S1_at
Cs3g25010.1:19-1406	on_1_week	def_1_week	OK	71.5	38.5897	-0.889727	1.85283	3.67515	0.000237708	0.00496496	yes	ID=Cs3g25010.1	Info=Isoflavone%20reductase%20homolog%20P3%3B%20Isoflavone%20reductase%20homolog%20IRL%3B%20Isoflavone%20reductase%3B%20Isoeugenol%20synthase%201%3B%20Leucoanthocyanidin%20reductase%3B%20Eugenol%20synthase%201%3B%20Sterol-4-alpha-carboxylate%203-dehydrogenase%2C%20decarboxylating%3BIsoflavone%20reductase-like%20NAD(P)H-dependent%20oxidoreductase	Cit.11308.1.S1_at	Cit.19552.1.S1_at	Cit.19552.1.S1_s_at
Cs1g03780.1:0-870	on_1_week	def_1_week	OK	75.7301	40.9627	-0.886554	1.84875	3.3333	0.000858227	0.0143989	yes	ID=Cs1g03780.1	Info=Caffeic%20acid%203-O-methyltransferase%3B%20(Iso)eugenol%20O-methyltransferase%3B%20Quercetin%203-O-methyltransferase%201%3B%20Caffeic%20acid%203-O-methyltransferase%20(Fragment)%3B%20Tricetin%203'%2C4'%2C5'-O-trimethyltransferase%3B%20Bergaptol%20O-methyltransferase%3B%20Inositol%204-methyltransferase%3B%20Flavone%20O-methyltransferase%201%3B%20Anthranilate%20N-methyltransferase%3B%20(S)-sc…
Cs7g19160.1:0-1833	on_1_week	def_1_week	OK	26.4098	14.3332	-0.881718	1.84257	3.197	0.00138865	0.0208635	yes	ID=Cs7g19160.1	Info=Glutamate%20dehydrogenase%20(Precursor)%3BGlutamate%20dehydrogenase%202%3B%20Glutamate%20dehydrogenase%20A%3B%20Glutamate%20dehydrogenase%20B%3B%20Probable%20glutamate%20dehydrogenase%203%3B%20NAD-specific%20glutamate%20dehydrogenase%3B%20NAD-specific%20glutamate%20dehydrogenase%20A%3B%20NADP-specific%20glutamate%20dehydrogenase%20B%3B%20NADP-specific%20glutamate%20dehydrogenase%3B%20NADP-sp…	Cit.6660.1.S1_at
Cs1g01410.1:0-2250	on_1_week	def_1_week	OK	23.8721	12.9998	-0.87683	1.83634	3.26815	0.00108252	0.0172048	yes	ID=Cs1g01410.1	Info=Putative%20uncharacterized%20protein%20P0524E08.125	Cit.26722.1.S1_at	Cit.27380.1.S1_at
Cs1g02900.1:157-1212	on_1_week	def_1_week	OK	52.1392	28.4334	-0.874785	1.83373	3.1631	0.00156099	0.0229236	yes	ID=Cs1g02900.1	Info=Putative%20uncharacterized%20protein%20OJ1717_A09.42	Cit.20842.1.S1_at	Cit.5495.1.S1_at
orange1.1t01713.1:0-1741	on_1_week	def_1_week	OK	71.0475	38.9476	-0.86725	1.82418	3.74313	0.000181745	0.00397045	yes	ID=orange1.1t01713.1	Info=Putative%20uncharacterized%20protein%20At1g29860%20(Fragment)%3BProbable%20WRKY%20transcription%20factor%2023%3B%20WRKY%20transcription%20factor%201%3B%20Probable%20WRKY%20transcription%20factor%20protein%201	Cit.27935.1.S1_s_at	Cit.27935.1.S1_at
Cs9g10450.1:8-1169	on_1_week	def_1_week	OK	457.023	252.315	-0.85704	1.81132	3.92113	8.81362e-05	0.00212299	yes	ID=Cs9g10450.1	Info=Probable%20glutathione%20S-transferase%3B%20Glutathione%20S-transferase%20U7%3B%20Glutathione%20transferase%20GST%2023%3B%20Probable%20glutathione%20S-transferase%20parA%3B%20Probable%20glutathione%20S-transferase%20parC%3B%20Probable%20maleylacetoacetate%20isomerase%3B%20Glutathione%20S-transferase%202%20(Fragment)%3B%20Glutathione%20S-transferase%20zeta%20class%3B%20Maleylacetoacetate%20is…	Cit.29412.1.S1_s_at
Cs1g23720.1:9-1928	on_1_week	def_1_week	OK	46.7339	25.8922	-0.851949	1.80494	3.52492	0.000423618	0.00810842	yes	ID=Cs1g23720.1	Info=UDP-glycosyltransferase%2072E1%3B%20Anthocyanidin%203-O-glucosyltransferase%205%3B%20Hydroquinone%20glucosyltransferase%3B%20Baicalein%207-O-glucuronosyltransferase%3B%20Anthocyanidin%203-O-glucosyltransferase%202%20(Fragment)%3B%20Zeatin%20O-xylosyltransferase%3B%20Zeatin%20O-glucosyltransferase%3B%20Anthocyanin%203'-O-beta-glucosyltransferase%3B%20Putative%20cis-zeatin%20O-glucosyltransfer…
orange1.1t04327.1:0-2943	on_1_week	def_1_week	OK	22.3163	12.3976	-0.848032	1.80004	3.28406	0.00102324	0.0165825	yes	ID=orange1.1t04327.1	Info=Protein%20kinase%3B%20S-locus%20glycoprotein%3B%20Curculin-like%20(Mannose-binding)%20lectin%3B%20Apple-like%3BG-type%20lectin%20S-receptor-like%20serine/threonine-protein%20kinase%20At1g11300%3B%20Putative%20G-type%20lectin%20S-receptor-like%20serine/threonine-protein%20kinase%20At1g61610%3B%20Receptor-like%20serine/threonine-protein%20kinase%20SD1-8%3B%20Putative%20serine/threonine-protein…
Cs7g12600.1:18-711	on_1_week	def_1_week	OK	533.331	296.892	-0.84509	1.79638	3.94056	8.12923e-05	0.00198652	yes			Cit.19642.1.S1_s_at
Cs5g28100.1:2-886	on_1_week	def_1_week	OK	49.721	27.7822	-0.839692	1.78967	2.89908	0.00374254	0.0456652	yes			Cit.14532.1.S1_at
Cs2g12080.1:0-1806	on_1_week	def_1_week	OK	39.2064	21.9357	-0.837805	1.78733	3.22759	0.00124836	0.0191276	yes	ID=Cs2g12080.1	Info=CTP%20synthase%202%3B%20CTP%20synthase%201%20(Fragment)%3BGlutamine%20amidotransferase%2C%20class%20I%2C%20active%20site
Cs1g12460.1:0-1087	on_1_week	def_1_week	OK	92.4837	51.8215	-0.835647	1.78466	3.44056	0.000580517	0.0104943	yes	ID=Cs1g12460.1	Info=Protein%20LURP-one-related%2012%3BEukaryotic%20translation%20initiation%20factor%202B%20family%20protein%2C%20putative%2C%20expressed	Cit.24776.1.S1_s_at	Cit.28126.1.S1_at
Cs8g07470.1:15-1753	on_1_week	def_1_week	OK	101.062	56.7101	-0.833567	1.78209	3.72724	0.000193588	0.00420688	yes	ID=Cs8g07470.1	Info=Ocs%20element-binding%20factor%201%3B%20Regulatory%20protein%20opaque-2%3B%20Transcription%20factor%20HBP-1a%3BBasic%20leucine-zipper%2044-like%20protein%20(Fragment)	Cit.11829.1.S1_at	Cit.30651.1.S1_at	Cit.30651.1.S1_s_at	Cit.35882.1.S1_s_at
Cs1g21585.1:28-969	on_1_week	def_1_week	OK	173.441	97.6969	-0.828058	1.77529	3.68857	0.000225519	0.0047749	yes			Cit.19970.1.S1_s_at	Cit.3713.1.S1_at
Cs1g17320.1:1-1434	on_1_week	def_1_week	OK	52.7405	29.745	-0.826263	1.77309	3.27262	0.00106554	0.0170445	yes	ID=Cs1g17320.1	Info=Putative%20uncharacterized%20protein%20Sb01g012560	Cit.15210.1.S1_at	Cit.15902.1.S1_at
Cs7g26710.1:13-1249	on_1_week	def_1_week	OK	161.993	91.5369	-0.823503	1.7697	3.67205	0.000240616	0.00500878	yes	ID=Cs7g26710.1	Info=LOB%20domain-containing%20protein%2041%3BPutative%20uncharacterized%20protein%20Sb01g032580	Cit.11727.1.S1_at	Cit.11726.1.S1_s_at
orange1.1t00725.1:0-1687	on_1_week	def_1_week	OK	54.808	31.0121	-0.821554	1.76731	3.39108	0.000696179	0.0120893	yes	ID=orange1.1t00725.1	Info=Agmatine%20coumaroyltransferase%3B%20Anthocyanin%205-aromatic%20acyltransferase%3B%20Malonyl-coenzyme:anthocyanin%205-O-glucoside-6'''-O-malonyltransferase%3BAnthocyanin%205-aromatic%20acyltransferase/benzoyltransferase-like%20protein	Cit.3291.1.S1_s_at
Cs6g10610.1:8-1599	on_1_week	def_1_week	OK	57.4897	32.5443	-0.820898	1.76651	3.37323	0.000742923	0.0127233	yes	ID=Cs6g10610.1	Info=Protein%20LURP-one-related%208%3BEukaryotic%20translation%20initiation%20factor%202B%20family%20protein%2C%20putative%2C%20expressed	Cit.17183.1.S1_s_at	Cit.17183.1.S1_at
Cs9g13930.1:7-1971	on_1_week	def_1_week	OK	37.2457	21.1141	-0.818868	1.76402	3.23193	0.00122956	0.018985	yes	ID=Cs9g13930.1	Info=Transcription%20factor%20bHLH130%3B%20Transcription%20factor%20BEE%203%3B%20Transcription%20factor%20BPE%3B%20Transcription%20factor%20ALC%3B%20Transcription%20factor%20SPATULA%3BHelix-loop-helix%20DNA-binding%20domain%20containing%20protein	Cit.31949.1.S1_at
Cs4g09360.1:3-4521	on_1_week	def_1_week	OK	9.74531	5.55673	-0.810474	1.75379	2.94226	0.00325831	0.0409858	yes	ID=Cs4g09360.1	Info=Putative%20uncharacterized%20protein%20Sb01g007890	Cit.23262.1.S1_at
Cs1g20130.1:44-2000	on_1_week	def_1_week	OK	25.0714	14.2982	-0.81021	1.75347	2.97502	0.00292968	0.0375783	yes	ID=Cs1g20130.1	Info=Putative%20uncharacterized%20protein%20Sb01g044660%3BProtein%20TRANSPARENT%20TESTA%2012%3B%20MATE%20efflux%20family%20protein%20LAL5%3B%20Multidrug%20and%20toxin%20extrusion%20protein%201	Cit.25069.1.S1_at	Cit.34886.1.S1_at
Cs6g07140.1:1-2136	on_1_week	def_1_week	OK	61.6009	35.1918	-0.807713	1.75043	3.54646	0.00039044	0.00761481	yes	ID=Cs6g07140.1	Info=Putative%20peptide/nitrate%20transporter%20At2g37900%3B%20Probable%20peptide/nitrate%20transporter%20At3g53960%3B%20Peptide%20transporter%20PTR1%3B%20Probable%20nitrite%20transporter%20At1g68570%3B%20Nitrate%20transporter%201.7%3B%20Probable%20nitrate%20excretion%20transporter%202%3B%20Putative%20nitrate%20excretion%20transporter%207%3BProton-dependent%20oligopeptide%20transport%20family%20p…
Cs3g14390.1:65-963	on_1_week	def_1_week	OK	95.7885	54.738	-0.807309	1.74994	3.21044	0.00132534	0.020034	yes	ID=Cs3g14390.1	Info=Translationally-controlled%20tumor%20protein%20homolog%3B%20Translationally-controlled%20tumor%20protein%3BTranslationally%20controlled%20tumor%20protein%20like%20protein%20(Fragment)	Cit.22386.1.S1_at	Cit.22386.1.S1_s_at
orange1.1t01963.1:3-1413	on_1_week	def_1_week	OK	62.8101	35.9922	-0.803312	1.7451	3.2844	0.00102199	0.0165824	yes	ID=orange1.1t01963.1	Info=Probable%202-oxoglutarate/Fe(II)-dependent%20dioxygenase%3B%20Leucoanthocyanidin%20dioxygenase%3B%20Protein%20SRG1%3B%20Thebaine%206-O-demethylase%3B%20Codeine%20O-demethylase%3B%20Flavonol%20synthase/flavanone%203-hydroxylase%3B%20Deacetoxyvindoline%204-hydroxylase%3B%202'-deoxymugineic-acid%202'-dioxygenase%3B%20Hyoscyamine%206-dioxygenase%3B%201-aminocyclopropane-1-carboxylate%20oxidase%2…	Cit.39117.1.S1_at	Cit.6852.1.S1_at
Cs7g05920.1:0-575	on_1_week	def_1_week	OK	171.913	98.6716	-0.800968	1.74227	3.10058	0.0019314	0.0272002	yes	ID=Cs7g05920.1	Info=Putative%20uncharacterized%20protein	Cit.18057.1.S1_s_at
Cs9g19410.1:3-2630	on_1_week	def_1_week	OK	55.8409	32.1269	-0.797538	1.73813	3.57353	0.000352204	0.00692338	yes	ID=Cs9g19410.1	Info=Scarecrow-like%20protein%208%3B%20Scarecrow-like%20transcription%20factor%20PAT1%3B%20Chitin-inducible%20gibberellin-responsive%20protein%202%3B%20DELLA%20protein%20RGL2%3B%20DELLA%20protein%20GAI%3B%20DELLA%20protein%20GAIP-B%3B%20Protein%20SCARECROW%201%3BChitin-inducible%20gibberellin-responsive%20protein%2C%20putative	Cit.1411.1.S1_at	Cit.22847.1.S1_at	Cit.22847.1.S1_s_at	Cit.25361.1.S1_s_at
Cs5g06980.1:0-2051	on_1_week	def_1_week	OK	31.4062	18.0839	-0.796346	1.7367	3.09612	0.00196074	0.0275193	yes	ID=Cs5g06980.1	Info=4-coumarate--CoA%20ligase-like%209%3B%204-coumarate--CoA%20ligase%201%3B%20Probable%204-coumarate--CoA%20ligase%202%3B%20Putative%204-coumarate--CoA%20ligase-like%208%3B%20Luciferin%204-monooxygenase%3B%204-coumarate--CoA%20ligase%201%20(Fragment)%3B%20Putative%20acyl-coenzyme%20A%20synthetase%3B%20Long-chain-fatty-acid--CoA%20ligase%3BPutative%20uncharacterized%20protein%20Sb02g001045%20(Fr…
Cs3g26240.1:13-1652	on_1_week	def_1_week	OK	116.688	67.4005	-0.791826	1.73126	3.63589	0.000277025	0.00563391	yes	ID=Cs3g26240.1	Info=Thaumatin-like%20protein%201%3B%20Glucan%20endo-1%2C3-beta-glucosidase%3B%20Pathogenesis-related%20protein%205%3B%20Thaumatin-like%20protein%201b%20(Fragment)%3B%20Osmotin-like%20protein%3B%20Zeamatin%3B%20Alpha-amylase/trypsin%20inhibitor%3B%20Protein%20P21%3B%20Osmotin%3B%20Osmotin-like%20protein%20TPM-1%20(Fragment)%3B%20Pathogenesis-related%20protein%20R%20major%20form%3B%20Pathogenesis-…	Cit.12699.1.S1_s_at	Cit.12700.1.S1_x_at
Cs6g06050.1:0-1757	on_1_week	def_1_week	OK	100.928	58.4252	-0.788669	1.72748	3.59582	0.000323366	0.00640687	yes	ID=Cs6g06050.1	Info=Probable%20ADP-ribosylation%20factor%20GTPase-activating%20protein%20AGD6%3B%20ADP-ribosylation%20factor%20GTPase-activating%20protein%20AGD7%3B%20Uncharacterized%20protein%20C622.14%3B%20Arf-GAP%20with%20coiled-coil%2C%20ANK%20repeat%20and%20PH%20domain-containing%20protein%202%3B%20Centaurin-gamma-1A%3B%20Arf-GAP%20with%20GTPase%2C%20ANK%20repeat%20and%20PH%20domain-containing%20protein%20…	Cit.11103.1.S1_s_at
Cs7g26530.1:0-2237	on_1_week	def_1_week	OK	52.9844	30.8322	-0.781128	1.71847	3.4184	0.000629901	0.0112068	yes	ID=Cs7g26530.1	Info=Eukaryotic%20aspartyl%20protease%20family%20protein%2C%20expressed%3BAspartic%20proteinase%20Asp1%3B%20Aspartic%20proteinase-like%20protein%202	Cit.3799.1.S1_s_at
Cs9g02520.1:13-1281	on_1_week	def_1_week	OK	70.71	41.1515	-0.78097	1.71829	3.18664	0.00143935	0.021417	yes	ID=Cs9g02520.1	Info=Chitinase-like%20protein%202%3B%20Endochitinase%3B%20Basic%20endochitinase%20B%3B%20Chitinase%2010%3B%20Basic%20endochitinase%20(Fragment)%3B%20Endochitinase%202%20(Fragment)%3B%20Endochitinase%20A%3B%20Endochitinase%20B%3B%20Basic%20endochitinase%20A%3B%20Basic%2030%20kDa%20endochitinase%3B%20Basic%20endochitinase%20C%3B%20Basic%20endochitinase%3B%20Acidic%20endochitinase%20WIN6%3B%2026%20k…	Cit.1365.1.S1_x_at	Cit.1366.1.S1_x_at	Cit.22292.1.S1_x_at
Cs3g26710.1:9-1831	on_1_week	def_1_week	OK	31.9955	18.6349	-0.779866	1.71697	2.97868	0.00289494	0.0373263	yes	ID=Cs3g26710.1	Info=Hippocampus%20abundant%20transcript%201%20protein%2C%20putative	Cit.16745.1.S1_at
Cs9g02530.1:4-1968	on_1_week	def_1_week	OK	129.508	75.4739	-0.778994	1.71593	3.62978	0.000283666	0.00573125	yes	ID=Cs9g02530.1	Info=Acyl-CoA%20synthetase%20(AMP-forming)/AMP-acid%20ligase%20II%3B4-coumarate--CoA%20ligase-like%201	Cit.3705.1.S1_s_at	Cit.3706.1.S1_at
orange1.1t03479.1:0-1860	on_1_week	def_1_week	OK	87.5946	51.0684	-0.778412	1.71524	3.51972	0.000431994	0.0082192	yes			Cit.15677.1.S1_s_at
Cs1g20820.1:1-720	on_1_week	def_1_week	OK	278.914	162.706	-0.777551	1.71422	3.532	0.000412422	0.00796812	yes			Cit.1917.1.S1_s_at
Cs8g04920.1:0-2039	on_1_week	def_1_week	OK	84.7457	49.4432	-0.777369	1.714	3.55297	0.000380914	0.00745254	yes	ID=Cs8g04920.1	Info=Limonoid%20UDP-glucosyltransferase%3B%20Cinnamate%20beta-D-glucosyltransferase%3B%20UDP-glycosyltransferase%2084A1%3B%20Indole-3-acetate%20beta-glucosyltransferase%3B%20Cyanohydrin%20beta-glucosyltransferase%3B%20Anthocyanidin%203-O-glucosyltransferase%202%3BPutative%20UDP-glucose:hydroxycinnamate%201-O-glucosyltransferase%20(Fragment)	Cit.8939.1.S1_s_at
Cs3g27740.1:1-2302	on_1_week	def_1_week	OK	36.2892	21.2273	-0.773621	1.70956	3.18898	0.00142775	0.0213214	yes	ID=Cs3g27740.1	Info=RNA-binding%20region-containing%20protein%2C%20putative%3BRNA-binding%20protein%2024%3B%20Heterogeneous%20nuclear%20ribonucleoprotein%2027C%3B%20RNA-binding%20protein%20Musashi%20homolog%20Rbp6%3B%20Uncharacterized%20RNA-binding%20protein%20C660.15%3B%20DAZ-associated%20protein%201%3B%20Glycine-rich%20RNA-binding%20protein%208%3B%20Glycine-rich%20RNA-binding%20protein%202%2C%20mitochondrial%…	Cit.5015.1.S1_s_at
Cs7g10720.1:0-1786	on_1_week	def_1_week	OK	33.0517	19.3466	-0.77264	1.70839	2.90693	0.0036499	0.0447285	yes	ID=Cs7g10720.1	Info=F-box%20protein%20At1g67340%3BPutative%20uncharacterized%20protein%20P0682B08.32	Cit.11397.1.S1_at
orange1.1t02947.1:152-1451	on_1_week	def_1_week	OK	117.269	68.7345	-0.770713	1.70611	3.36474	0.000766157	0.0129952	yes	ID=orange1.1t02947.1	Info=S-adenosyl-L-methionine:%20caffeic%20acid%203-0-methyltransferase%3BAnthranilate%20N-methyltransferase%3B%20Caffeic%20acid%203-O-methyltransferase%3B%20Quercetin%203-O-methyltransferase%201%3B%20(Iso)eugenol%20O-methyltransferase%3B%20Bergaptol%20O-methyltransferase%3B%20Inositol%204-methyltransferase%3B%20Caffeic%20acid%203-O-methyltransferase%20(Fragment)%3B%20Tricetin%203'%2C4'%2C5'-O-tri…	Cit.35279.1.S1_s_at
Cs9g03820.1:0-1310	on_1_week	def_1_week	OK	248.817	146.113	-0.768001	1.70291	3.52865	0.000417687	0.00803219	yes	ID=Cs9g03820.1	Info=Ethylene-responsive%20transcription%20factor%20RAP2-3%3B%20Dehydration-responsive%20element-binding%20protein%203%3B%20Pathogenesis-related%20genes%20transcriptional%20activator%20PTI6%3BPutative%20ethylene%20responsive%20element%20binding%20protein%202	Cit.10087.1.S1_s_at
Cs9g15670.1:0-1937	on_1_week	def_1_week	OK	29.6461	17.4231	-0.766839	1.70154	2.92242	0.00347321	0.0430323	yes	ID=Cs9g15670.1	Info=FAD-binding%20and%20BBE%20domain-containing%20protein%3BReticuline%20oxidase-like%20protein%3B%20Reticuline%20oxidase%3B%20Mitomycin%20radical%20oxidase	Cit.28904.1.S1_at
Cs9g10560.1:0-981	on_1_week	def_1_week	OK	167.166	98.6296	-0.761186	1.69488	3.41998	0.000626261	0.0111742	yes	ID=Cs9g10560.1	Info=Serine/threonine-protein%20phosphatase%20(Fragment)%3BSerine/threonine-protein%20phosphatase%20PP1%3B%20Serine/threonine-protein%20phosphatase%20PP1%20isozyme%204%3B%20Serine/threonine-protein%20phosphatase%20PP1-beta%20catalytic%20subunit%3B%20Serine/threonine-protein%20phosphatase%20PP1-gamma%20catalytic%20subunit%20A%3B%20Serine/threonine-protein%20phosphatase%20PP1-gamma%20catalytic%20su…
Cs1g16830.1:25-1095	on_1_week	def_1_week	OK	90.402	53.3567	-0.760687	1.6943	3.14686	0.00165036	0.0239811	yes	ID=Cs1g16830.1	Info=Dormancy/auxin%20associated%20family%20protein	Cit.34105.1.S1_at
Cs7g30160.1:6-1176	on_1_week	def_1_week	OK	57.2326	33.845	-0.757895	1.69102	2.9345	0.00334089	0.0418966	yes	ID=Cs7g30160.1	Info=Putative%20uncharacterized%20protein%20Sb0246s002010%3BPeroxidase%204%3B%20Cationic%20peroxidase%201%3B%20Lignin-forming%20anionic%20peroxidase%3B%20Peroxidase%20N%3B%20Peroxidase%20C1C%20(Fragment)%3B%20Basic%20peroxidase
Cs4g17870.1:3-1348	on_1_week	def_1_week	OK	105.389	62.4425	-0.755122	1.68777	3.25749	0.00112403	0.0177522	yes	ID=Cs4g17870.1	Info=Xenotropic%20and%20polytropic%20murine%20leukemia%20virus%20receptor%20ids-4%2C%20putative%3BSPX%20domain-containing%20protein%201%3B%20Vacuolar%20transporter%20chaperone%204%3B%20SPX%20and%20EXS%20domain-containing%20protein%201	Cit.10471.1.S1_s_at
Cs9g06620.1:26-2106	on_1_week	def_1_week	OK	281.595	167.515	-0.74933	1.68101	3.27064	0.00107304	0.0171202	yes	ID=Cs9g06620.1	Info=Sugar%20transport%20protein%2013%3B%20Sugar%20carrier%20protein%20A%3B%20Sugar%20carrier%20protein%20C%3B%20Hexose%20carrier%20protein%20HEX6%3B%20H(+)/hexose%20cotransporter%202%3B%20Putative%20metabolite%20transport%20protein%20ywtG%3B%20D-xylose-proton%20symporter%3B%20Probable%20metabolite%20transport%20protein%20CsbC%3B%20Galactose-proton%20symporter%3B%20Arabinose-proton%20symporter%3B…	Cit.11731.1.S1_s_at	Cit.30646.1.S1_s_at
Cs8g10020.1:0-1546	on_1_week	def_1_week	OK	135.667	82.1063	-0.724508	1.65234	3.36179	0.000774402	0.0131171	yes	ID=Cs8g10020.1	Info=Auxin-induced%20protein%20PCNT115%3B%20IN2-2%20protein%3B%20Aldo-keto%20reductase%20yakc%20[NADP+]%3B%20Pyridoxal%20reductase%3B%20Uncharacterized%20oxidoreductase%20YccK%3B%20Probable%20pyridoxal%20reductase%202%3B%20Uncharacterized%20oxidoreductase%20YdjG%3B%20General%20stress%20protein%2069%3B%20Uncharacterized%20oxidoreductase%20YrpG%3B%20Uncharacterized%20oxidoreductase%20YqkF%3B%20Puta…	Cit.25441.1.S1_x_at	Cit.9564.1.S1_at	Cit.9560.1.S1_x_at
Cs9g18660.1:1-4763	on_1_week	def_1_week	OK	18.9448	11.5415	-0.714981	1.64146	3.00204	0.0026818	0.0353523	yes	ID=Cs9g18660.1	Info=ABC%20transporter%20C%20family%20member%2010%3B%20Putative%20ABC%20transporter%20C%20family%20member%2015%3B%20Canalicular%20multispecific%20organic%20anion%20transporter%201%3B%20Multidrug%20resistance-associated%20protein%201%3B%20Metal%20resistance%20protein%20YCF1%3B%20ATP-binding%20cassette%20transporter%20abc2%3B%20Uncharacterized%20ABC%20transporter%20ATP-binding%20protein/permease%20…	Cit.21716.1.S1_at	Cit.25127.1.S1_at
Cs7g16850.1:0-3069	on_1_week	def_1_week	OK	42.2238	25.7409	-0.713995	1.64034	3.13975	0.00169094	0.024483	yes	ID=Cs7g16850.1	Info=Putative%20uncharacterized%20protein%20Sb04g019260
Cs8g02770.1:0-2823	on_1_week	def_1_week	OK	60.9633	37.1793	-0.713442	1.63971	3.27665	0.00105046	0.0168907	yes	ID=Cs8g02770.1	Info=Putative%20uncharacterized%20protein%20Sb10g030260	Cit.21884.1.S1_s_at	Cit.21884.1.S1_x_at	Cit.3593.1.S1_s_at
Cs2g16135.1:134-1333	on_1_week	def_1_week	OK	81.5963	49.7752	-0.713077	1.6393	2.97259	0.00295296	0.0378376	yes	ID=Cs2g16135.1	Info=Putative%20uncharacterized%20protein%20T5N23_40
Cs4g01990.1:0-3123	on_1_week	def_1_week	OK	23.8148	14.5459	-0.711247	1.63722	2.89136	0.00383583	0.0466372	yes	ID=Cs4g01990.1	Info=Cellulose%20synthase%20A%20catalytic%20subunit%207%20[UDP-forming]%3B%20Probable%20cellulose%20synthase%20A%20catalytic%20subunit%205%20[UDP-forming]%3B%20Cellulose%20synthase-like%20protein%20D3%3B%20Putative%20cellulose%20synthase-like%20protein%20D6%3B%20Putative%20cellulose%20synthase%20A%20catalytic%20subunit%2011%20[UDP-forming]%3B%20Probable%20mixed-linked%20glucan%20synthase%206%3B%2…
Cs7g31170.1:0-1996	on_1_week	def_1_week	OK	47.8228	29.2227	-0.710612	1.6365	2.97979	0.00288443	0.0373076	yes	ID=Cs7g31170.1	Info=Cytochrome%20P450%20probable%206-deoxoteasterone%20to%203-dehydro%206-deoxoteasterone%20or%20teasterone%20to%203-dehydro%20teasterone%3BCytochrome%20P450%2090A1%3B%203-epi-6-deoxocathasterone%2023-monooxygenase%3B%20Abietadienol/abietadienal%20oxidase%3B%20Abscisic%20acid%208'-hydroxylase%201%3B%20Taxane%2013-alpha-hydroxylase%3B%20Ent-kaurenoic%20acid%20oxidase%202%3B%20Taxadiene%205-alpha%…	Cit.10350.1.S1_s_at
orange1.1t01148.1:1-1639	on_1_week	def_1_week	OK	122.164	74.6933	-0.709769	1.63554	3.20916	0.00133126	0.0200989	yes	ID=orange1.1t01148.1	Info=BZIP%20transcription%20factor%20domain%20containing%20protein%2C%20expressed%3BG-box-binding%20factor%204%3B%20Protein%20ABSCISIC%20ACID-INSENSITIVE%205%3B%20ABSCISIC%20ACID-INSENSITIVE%205-like%20protein%203%3B%20bZIP%20transcription%20factor%20TRAB1	Cit.13028.1.S1_s_at
Cs6g05740.1:253-921	on_1_week	def_1_week	OK	226.201	138.31	-0.709695	1.63546	3.09638	0.00195899	0.0275193	yes	ID=Cs6g05740.1	Info=Magnesium%20dependent%20soluble%20inorganic%20pyrophosphatase%3BSoluble%20inorganic%20pyrophosphatase%3B%20Inorganic%20pyrophosphatase	Cit.1635.1.S1_s_at
Cs4g07280.1:2-1825	on_1_week	def_1_week	OK	197.507	121.03	-0.706535	1.63188	3.29198	0.000994843	0.0162072	yes	ID=Cs4g07280.1	Info=Putative%20strictosidine%20synthase%3B%20putative%20signal%20peptide%3BAdipocyte%20plasma%20membrane-associated%20protein%3B%20Strictosidine%20synthase%203%3B%20Strictosidine%20synthase%20(Fragment)	Cit.10290.1.S1_s_at
Cs1g18540.1:144-1238	on_1_week	def_1_week	OK	83.683	51.3832	-0.703636	1.6286	2.89363	0.00380814	0.0463917	yes	ID=Cs1g18540.1	Info=2%2C3-diketo-5-methylthio-1-phosphopentane%20phosphatase%20family%3BInorganic%20pyrophosphatase%202%3B%20Probable%20phosphatase%20phospho1%3B%20Phosphoethanolamine/phosphocholine%20phosphatase%3B%20Pyridoxal%20phosphate%20phosphatase%20PHOSPHO2	Cit.24426.1.S1_s_at	Cit.24426.1.S1_at	Cit.2899.1.S1_s_at	Cit.2900.1.S1_at
Cs2g10530.1:5-2609	on_1_week	def_1_week	OK	70.5511	43.3481	-0.702702	1.62755	3.22792	0.00124693	0.0191276	yes	ID=Cs2g10530.1	Info=Probable%20LRR%20receptor-like%20serine/threonine-protein%20kinase%20At1g56130%3B%20Probable%20leucine-rich%20repeat%20receptor-like%20serine/threonine-protein%20kinase%20At3g14840%3B%20Cysteine-rich%20receptor-like%20protein%20kinase%203%3B%20G-type%20lectin%20S-receptor-like%20serine/threonine-protein%20kinase%20B120%3B%20Putative%20G-type%20lectin%20S-receptor-like%20serine/threonine-prot…
Cs2g01740.1:0-2634	on_1_week	def_1_week	OK	113.598	70.1561	-0.695296	1.61922	3.25642	0.00112826	0.0177718	yes	ID=Cs2g01740.1	Info=Peptidase%20aspartic%2C%20active%20site%3B%20Oligopeptide%20transporter%20OPT%20superfamily%3BOligopeptide%20transporter%203%3B%20Sexual%20differentiation%20process%20protein%20isp4%3B%20Uncharacterized%20oligopeptide%20transporter%20C29B12.10c	Cit.30156.1.S1_at	Cit.4399.1.S1_s_at
Cs7g06720.1:0-1761	on_1_week	def_1_week	OK	340.075	211.908	-0.682411	1.60482	3.03484	0.00240667	0.0323814	yes	ID=Cs7g06720.1	Info=CND41%2C%20chloroplast%20nucleoid%20DNA%20binding%20protein%20(Precursor)%3BAspartic%20proteinase%20nepenthesin-2	Cit.25191.1.S1_s_at
Cs5g04830.1:135-1023	on_1_week	def_1_week	OK	163.136	101.709	-0.681637	1.60396	3.00655	0.00264234	0.0349439	yes	ID=Cs5g04830.1	Info=cDNA%20clone:J023114G05%2C%20full%20insert%20sequence%20(Fragment)	Cit.16975.1.S1_s_at
[truncated: 556 more rows]

## Sheet: ON 2w. DEF 2w
locus	sample_1	sample_2	status	value_1	value_2	log2(fold_change)	Fold cange	test_stat	p_value	q_value	significant		description	Affymetrix_ID
Cs4g17505.1:0-683	on_2_week	def_2_week	OK	132.143	0.87271	-7.24238	151.417	7.76635	7.99361e-15	2.07681e-12	yes	ID=Cs4g17505.1	Info=Putative%20uncharacterized%20protein%20Sb03g024900	Cit.30225.1.S1_at
Cs3g23860.1:0-684	on_2_week	def_2_week	OK	37.7682	0.453172	-6.38097	83.3419	5.08965	3.58725e-07	2.33e-05	yes
[truncated: 796 more rows]

## Sheet: ON 4w. DEF 4w
locus	sample_1	sample_2	status	value_1	value_2	log2(fold_change)	Fold cange	test_stat	p_value	q_value	significant		description	Affymetrix_ID
[truncated: 1,736 more rows]

[truncated: 21 more sheets: ON 4w. OFF 4w, OFF 0w. OFF 4w, ON 0w. ON 1w, ON 0w. ON 2w, ON 0w. ON 4w, ON 1w. ON 2w, ON 1w. ON 4w, ON 2w. ON 4w, ON 0w. DEF 1w, DEF 2w. ON 0w, DEF 4w. DEF 2w, DEF 1w. DEF 2w, DEF 1w. DEF 4w, OFF 4w. DEF 4w, ON 0w. DEF 4w, Fig. 4A, Fig. 4B, Fig. 5A, Fig. 8A, Fig. S2A …]
